# Supplementary material for: The deletion of AQP4 and TRPV4 affects astrocyte swelling/volume recovery in response to ischemia-mimicking pathologies
Source: Front Cell Neurosci. 2024 May 15;18:1393751. doi: 10.3389/fncel.2024.1393751 (PMC11138210; doi:10.3389/fncel.2024.1393751)
Supplement: Supplementary file 1 [file Table_1.XLSX]

## Sheet: Legend
Aqp4-/-/Trpv4-/-		AQP4 and TRPV4 double deficient mouse strain
Aqp4-/-		AQP4 knockout
Trpv4-/-		TRPV4 knockout
Ctrl		Control mouse strain
Data present results from single cell RT-qPCR in each of the experimental groups. Each row represents sigle cell. The levels of expresion are presented in log2 scale (E(log2)) and error bars represent standard deviation (SD). The percentage of genes positive for each gene are presented as average values per one animal +/- SD.

## Sheet: Data
	Slc1a3	Slc1a2	Glul	EGFP	Gfap	Gfap delta	s100b	Aldh1l1	Cspg4	Pdgfra	Nes	Vim	Mki67	Pcna	Lcn2	serpina3n	Hepacam	Gria1	Gria2	Gria3	Gria4	Grik1	Grik2	Grik3	Grik4	Grik5	Grin1	Grin2a	Grin2b	Grin2c	Grin2d	Grin3a	Grin3b	Grm1	Grm3	Grm5	Grm6	Gabbr1	Gabbr2	P2rx7	P2ry1	Itpr1	Itpr2	Kcnk2	Kcnk10	Kcnk1	Kcnk3	Kcnk5	Kcnk9
Aqp4-/-/Trpv4-/-.1.10	3.53	3.28	5.33	5.13	2	0	4.73	6.28	0	0	0	0	0	0	0	0	6.49	0	9.82	0	0	0	0	0	0	4.92	0	0	7.24	7.22	0	0	0	0	7.13	0	5	7.34	0	0	0	0	7.32	0	0	4.51	0	0	0
Aqp4-/-/Trpv4-/-.1.11	2.96	0.79	3.73	5.57	0	0	6.02	3.48	0	0	0	0	0	7.43	0	0	6.07	0	8.83	0	0	0	4.58	0	0	0	0	0	0	6.61	0	0	0	0	5.64	0	4.21	4.9	5.73	0	0	0	4.87	0	0	5.86	0	0	0
Aqp4-/-/Trpv4-/-.1.12	4.3	3.54	6.31	9.56	0	0	7.34	7.04	0	0	0	4.45	0	8.68	0	0	6.27	0	9.36	0	0	0	0	0	0	5.27	0	0	6.39	7.29	0	0	0	0	5.79	0	0	6.79	0	0	0	0	7.25	9.08	0	7.73	0	0	0
Aqp4-/-/Trpv4-/-.1.13	4.21	4.48	5.46	7.49	6.87	0	7.42	6.06	0	0	0	0	0	7.49	0	0	6.64	6.18	7.51	0	0	0	7.8	0	0	0	0	0	6.02	7.03	0	0	0	0	6.58	0	6.69	5.62	5.79	0	0	0	8.13	0	0	5.85	0	0	0
Aqp4-/-/Trpv4-/-.1.14	4.05	4.5	5.85	6.31	0	0	7.56	7.18	0	0	0	0	0	9.34	0	0	6.1	0	10.58	0	5.04	0	0	0	0	4.45	0	0	0	9.2	0	0	0	0	0	0	5.45	8.63	0	0	0	0	4.67	7.43	0	7.13	0	0	0
Aqp4-/-/Trpv4-/-.1.15	4.44	3.31	4.99	7.18	0	0	7.27	4.85	0	0	0	4.53	0	8.78	0	0	5.58	0	9.89	0	0	0	0	0	0	6.93	0	0	0	7.64	0	0	0	0	5.92	0	4.3	7.54	6.05	0	0	0	7.69	0	0	6.14	0	0	0
Aqp4-/-/Trpv4-/-.1.16	2.71	4.81	2.79	5.79	0	0	6.84	4.28	0	0	0	0	0	0	0	4.7	4.36	0	10.05	0	4.45	0	6.82	0	0	4.52	0	0	5.03	7.38	0	4.09	0	0	7.02	0	3.75	6.63	4.28	0	0	0	7.88	0	0	5.97	0	0	0
Aqp4-/-/Trpv4-/-.1.17	1.6	1.6	3.14	4.01	0	0	5.75	4.61	0	0	0	0	0	0	0	0	4.54	0	7.21	0	0	0	6.05	0	0	0	0	0	0	5.87	0	0	0	0	4.07	0	0	2	0	0	0	0	0	0	0	5.65	0	0	0
Aqp4-/-/Trpv4-/-.1.18	3.67	4.48	5.91	5.94	0	0	6.47	6.23	0	0	0	0	0	8.59	0	0	6.4	0	10.29	0	0	0	0	0	0	6.06	0	0	0	8.47	0	0	0	0	7.42	0	5.54	7.68	5.35	0	0	0	6	0	3.97	7.61	0	0	0
Aqp4-/-/Trpv4-/-.1.19	6.35	6.17	6.44	9	0	0	0	7.23	0	0	0	6.84	0	0	0	0	7.78	0	11.43	4.76	0	0	10.4	0	0	8.31	0	0	7.47	10.41	0	0	0	0	9.08	0	0	9.78	7.86	0	0	0	9.15	0	6.74	9.72	0	0	0
Aqp4-/-/Trpv4-/-.1.2	1.96	1.09	3.33	4.06	0	2.76	3.36	3.32	0	0	0	0	0	0	0	0	3.92	0	8.66	0	0	0	0	0	0	4.6	0	0	0	7.05	0	0	0	0	0	0	0	5.02	2	0	0	0	0	0	0	2.63	0	0	0
Aqp4-/-/Trpv4-/-.1.20	4.26	3.11	4.65	8.18	8.05	0	8.45	7.21	0	0	0	0	0	0	0	0	7.1	0	9.44	4.98	0	0	8.41	0	0	7.94	0	0	0	9.44	0	0	0	0	7.47	0	0	9.02	7.47	0	0	0	0	0	0	9.05	0	0	0
Aqp4-/-/Trpv4-/-.1.21	4.39	3.41	4.83	7.24	9.13	0	7.7	7.8	0	0	0	0	0	8.78	0	0	5.62	0	11.44	0	0	0	8.24	0	0	7.73	0	0	0	9.12	0	0	0	0	7.36	0	9	8.92	0	0	0	6.89	9.85	0	5.3	7.96	0	0	0
Aqp4-/-/Trpv4-/-.1.22	5.42	5.41	5.53	9.58	0	0	9.75	0	0	0	0	0	0	0	0	0	7.21	7.94	11.83	0	0	0	9.86	0	0	8.55	0	0	7.33	10.55	0	0	0	0	8.33	0	9.77	10.39	8.07	0	0	0	10.21	0	6.78	9.24	0	0	0
Aqp4-/-/Trpv4-/-.1.23	3.23	3.57	4.89	7.67	0	0	8.4	0	0	0	0	5.09	0	0	0	0	6.59	0	9.54	0	0	0	8.84	0	0	7.08	0	0	0	0	0	0	0	0	5.62	0	6.77	6.93	6.69	0	0	0	0	0	0	7	0	0	0
Aqp4-/-/Trpv4-/-.1.24	3.23	4.81	4.54	6.47	0	0	6.68	0	0	0	0	5.52	0	0	0	0	5.54	6.94	10.3	0	5.53	0	0	0	0	7.76	0	0	6.13	7.04	0	0	0	0	6.79	0	0	7.34	6.11	0	0	5.56	6.19	0	0	7.08	0	0	0
Aqp4-/-/Trpv4-/-.1.25	4.68	4.1	5.61	8.51	0	0	7.03	6.91	0	0	0	4.13	0	6.84	0	0	7.02	0	9.45	0	0	0	6.17	0	0	5.68	0	0	0	7.37	0	0	0	0	6.85	0	5.14	7.34	7.4	0	0	0	4.54	0	0	8.16	0	0	0
Aqp4-/-/Trpv4-/-.1.26	4.9	5.06	6.33	9.34	0	0	9.04	8.57	0	0	0	0	0	11.54	0	0	6.65	0	11.33	0	0	0	9.42	0	0	7.94	0	0	0	8.79	0	0	0	0	7.23	0	9.19	9.36	7.39	0	0	0	0	0	6.25	7.54	0	0	0
Aqp4-/-/Trpv4-/-.1.27	4.58	5.33	6.04	8.52	0	0	0	9.58	0	0	0	0	0	11.85	0	0	7.8	0	10.01	0	0	0	9.52	0	0	8.23	0	0	0	9.37	0	0	0	0	5.25	0	0	9.75	0	0	0	0	0	0	5.62	8.08	0	0	0
Aqp4-/-/Trpv4-/-.1.29	4.84	5.52	5.63	9.37	0	0	8.68	0	0	0	0	0	0	11.56	0	0	7.21	0	11.61	0	0	0	0	0	0	7.97	0	0	0	9.29	0	0	0	0	6.87	0	9.01	9.29	8.46	0	0	0	8.2	0	7.65	7.28	0	0	0
Aqp4-/-/Trpv4-/-.1.3	2.04	1.54	3.44	3.88	0	0	3.78	4.93	0	0	0	0	0	7.27	0	4.88	4.57	0	7.74	0	0	0	0	0	0	3.64	0	0	4.12	5.12	0	0	0	0	3.09	0	2.78	0	2.54	0	0	0	5.08	0	0	4.6	0	0	0
Aqp4-/-/Trpv4-/-.1.30	5	5.09	4.63	7.13	0	0	8.07	7.68	0	0	0	0	0	0	0	0	6.79	4.88	11.13	0	0	0	0	0	0	0	0	0	0	9.13	0	0	0	0	7.08	0	7.68	8.07	0	0	0	0	9.5	0	5.15	7.48	0	0	0
Aqp4-/-/Trpv4-/-.1.31	4.21	4.98	5.93	8.54	0	0	7.69	7.55	0	0	0	0	0	0	0	0	7.42	0	11.13	0	0	0	9.02	0	0	7.03	0	0	6.43	9.69	0	0	0	0	9.38	0	0	8.93	0	0	0	6.08	10.04	0	0	8.83	0	0	0
Aqp4-/-/Trpv4-/-.1.4	1.98	1.6	2.79	4.05	0	0	4.27	2.71	0	0	0	0	0	0	0	0	4.76	4.5	8.6	0	0	0	0	0	0	0	3.66	0	0	5.62	0	0	0	0	0	0	0	4.48	3.32	0	0	0	0	0	0	5.22	0	0	0
Aqp4-/-/Trpv4-/-.1.5	1.92	1.82	3.39	3.83	0	0	2.69	2.43	0	0	0	0	0	7.49	0	0	5.11	2.45	8.66	0	0	0	0	0	0	2	0	0	2	2	0	0	0	0	0	0	3.87	6.41	4.12	3.63	0	0	2.7	0	0	3.94	0	0	0
Aqp4-/-/Trpv4-/-.1.6	2.55	1.43	2.96	4.55	0	0	4.95	3.97	0	0	0	0	0	6.05	0	5.27	4.64	0	7.78	0	0	0	0	0	0	0	0	0	0	5.43	0	0	0	0	5.18	0	0	3.48	4.43	0	0	0	5.26	0	0	2	0	0	0
Aqp4-/-/Trpv4-/-.1.7	1.95	1.79	4.16	6.12	4.84	0	2	4.75	0	0	0	0	0	0	0	0	4.35	0	8.61	0	0	0	0	0	0	2.01	0	0	0	6.7	0	0	0	0	0	0	0	5.67	4.07	0	0	0	3.77	0	2	5.46	0	0	0
Aqp4-/-/Trpv4-/-.1.8	2.89	4.81	3.04	4.25	0	0	5.58	4.57	0	0	0	0	0	0	0	0	4.84	0	8.51	0	0	0	5.19	0	0	0	0	0	0	4.4	0	0	0	0	3.99	0	0	4.99	4.35	0	0	0	3.28	0	0	7.06	0	0	0
Aqp4-/-/Trpv4-/-.1.9	2.91	3.25	4.91	5.64	0	0	5.22	5.02	0	0	0	0	0	8.51	0	0	5.45	2	8.48	0	0	0	5.75	0	0	6.3	4.47	0	0	6.73	0	2	0	0	4.88	0	0	7.59	4.87	0	0	0	6.2	0	0	5.72	0	0	0
Aqp4-/-/Trpv4-/-.2.1	3.87	3.8	5.88	8.04	0	0	8.21	6.92	0	0	0	0	0	0	0	0	6.21	0	10.16	0	0	0	0	0	0	0	0	0	0	6.62	0	0	0	0	0	0	0	7.26	0	0	0	0	7.38	0	0	8.64	0	0	0
Aqp4-/-/Trpv4-/-.2.10	5.47	5.14	7.33	7.56	6.75	5.05	6.98	6.9	0	0	2	0	0	0	0	0	7.61	0	9.13	0	0	0	0	0	0	0	6.42	0	5.51	7.75	0	6.23	0	0	9.24	0	7.87	7.82	6.89	0	0	0	9.25	0	5.21	9.12	0	0	0
Aqp4-/-/Trpv4-/-.2.11	5.46	5.25	7.2	10.36	8.68	0	8.86	8.12	0	0	0	0	0	0	0	0	7.27	0	10.17	0	0	0	8.16	0	0	0	0	0	0	6.99	0	0	0	0	8.16	0	0	9.11	0	0	0	0	9.4	0	0	7.79	0	0	0
Aqp4-/-/Trpv4-/-.2.12	4.98	5.28	7.45	7.03	7.51	0	7.74	8.37	0	0	0	0	0	0	0	0	7.13	0	10.17	0	0	0	0	0	0	6.69	0	0	0	8.88	0	0	0	0	8.91	0	8.94	8.29	0	0	0	0	7.23	0	5.84	8.98	0	0	0
Aqp4-/-/Trpv4-/-.2.13	4.53	4.32	6.99	9.81	0	0	7.3	6.68	0	0	0	0	0	0	0	0	7.54	0	10.45	0	0	0	8.03	0	0	6.95	0	0	8.19	8.36	0	0	0	0	7.56	0	0	7.16	6.57	0	0	0	0	0	6.46	7.48	0	0	0
Aqp4-/-/Trpv4-/-.2.14	5	6.31	7.5	8.91	8.9	6.32	9.48	7.34	0	0	0	5.49	0	11.27	0	0	7.26	0	10.38	0	0	0	0	0	0	7.84	0	0	7.84	8.78	0	0	0	0	8.24	4.2	7.91	7.92	6.36	0	0	0	8.94	8.75	6.64	9.14	0	0	0
Aqp4-/-/Trpv4-/-.2.15	2.98	2.18	5.28	7.84	0	0	4.95	0	0	0	0	0	0	0	0	0	5.11	0	0	0	0	0	0	0	0	0	0	0	0	0	0	0	0	0	7.69	0	0	7.4	0	0	0	0	7.64	0	0	6.76	0	0	0
Aqp4-/-/Trpv4-/-.2.16	4.07	4.81	5.98	5.26	5.44	0	5.77	6.48	0	0	0	0	0	8.93	0	0	6.2	0	9.39	0	0	0	0	0	0	0	0	0	4.91	7.51	0	0	0	0	4.88	0	0	6.28	0	0	0	0	7.58	0	0	6.95	0	0	0
Aqp4-/-/Trpv4-/-.2.17	4.18	4.5	6.65	9.51	0	0	7.55	5.27	0	0	0	0	0	7.1	0	0	7.49	0	8.67	0	0	0	0	0	0	4.94	0	0	5.07	6.36	3.2	0	0	0	7.34	0	7.06	7.82	5.52	0	0	0	3.4	0	0	6.78	0	0	0
Aqp4-/-/Trpv4-/-.2.18	4.49	5.04	6.51	7.77	0	0	8.35	6.32	0	0	0	0	0	0	0	0	7.65	0	10.95	0	0	0	0	0	0	6.7	0	0	7.33	7.53	0	0	0	0	7.35	0	0	7.87	6.95	0	0	0	8.7	0	6.64	8.21	0	0	0
Aqp4-/-/Trpv4-/-.2.19	5.64	5.8	7.7	8.63	0	0	8.99	8.83	0	0	0	6.83	0	9.88	0	0	7.7	0	10.55	0	0	0	0	0	0	7.46	0	0	0	10.16	0	0	0	0	10.01	0	6.18	8.8	8.67	0	0	0	8.34	0	0	8.34	0	0	0
Aqp4-/-/Trpv4-/-.2.2	4.86	4.82	6.84	7.14	0	0	7.47	6.56	0	0	0	0	0	9.59	0	0	5.53	0	10.03	0	0	0	0	0	0	4.51	0	0	5.92	8.2	0	0	0	0	7.93	0	7.17	7.84	6.22	0	0	0	0	0	6.37	7.38	0	0	0
Aqp4-/-/Trpv4-/-.2.20	5.18	5.41	7.4	8.28	0	0	9.3	8.57	0	0	0	6.19	0	0	0	0	7.38	0	10.52	0	0	0	0	0	0	0	0	0	6.31	9.06	0	0	0	0	8.06	0	8.11	8.73	7.39	0	0	0	8.38	9.78	0	9.36	0	0	0
Aqp4-/-/Trpv4-/-.2.21	4.09	4.29	5.96	10.17	0	0	6.7	7.1	0	0	0	0	0	11.17	0	0	6.13	0	10.45	2	0	0	0	0	0	0	0	0	0	8.42	0	0	0	0	7.33	0	0	8.7	6.57	0	0	0	8.07	0	0	7.59	0	0	0
Aqp4-/-/Trpv4-/-.2.22	4.42	3.83	6.59	6.72	0	0	7.28	6.78	0	0	0	5.33	0	0	0	0	6.61	0	9.1	0	0	0	0	0	0	6.02	0	0	0	8.21	0	0	0	0	5.68	0	0	7.62	6.83	0	0	0	6.7	0	0	6.92	0	0	0
Aqp4-/-/Trpv4-/-.2.23	2.65	3.57	5.9	5.61	0	0	7.58	5.39	0	0	0	0	0	9.54	0	0	6.33	0	9.66	0	0	0	6.36	0	0	0	0	0	0	7.83	0	0	0	0	5.42	0	0	3.85	0	0	0	0	0	0	0	4.13	0	0	0
Aqp4-/-/Trpv4-/-.2.24	4.55	4.81	6.88	8.47	0	0	7.81	6.09	0	0	0	4.96	0	8.76	0	0	6.09	0	8.84	0	0	0	7.42	0	0	6.17	0	0	5.6	7.67	0	4.91	0	0	7.69	0	0	7.86	0	0	0	0	6.71	6.38	0	6.78	0	0	0
Aqp4-/-/Trpv4-/-.2.25	3.71	3.54	4.24	7.96	0	0	5.63	7.37	0	0	0	0	0	0	0	0	5.32	4.99	11.22	0	0	0	6.66	0	0	6.15	0	0	6.17	9.88	0	0	0	0	5.33	0	0	8.3	6.37	0	0	0	8.38	0	7.43	6.51	0	0	0
Aqp4-/-/Trpv4-/-.2.26	4.64	4.16	6.55	6.68	0	0	6.94	4.48	0	0	0	6.21	0	10.01	0	0	7.09	0	9.29	0	0	0	0	0	0	0	0	0	0	8.25	0	0	0	0	6.16	0	5.73	7.12	0	0	0	0	6.11	0	0	5.99	0	0	0
Aqp4-/-/Trpv4-/-.2.27	4.86	4.78	6.89	6.86	0	0	8.16	6.93	0	0	0	0	0	0	0	0	4.9	0	11.5	0	0	0	0	0	0	0	0	0	0	0	0	0	0	0	7.35	0	7.42	8.02	0	0	0	0	9.4	0	0	6.77	0	0	0
Aqp4-/-/Trpv4-/-.2.28	5.25	5.35	7.35	9.54	6.93	0	7.57	7.23	0	0	0	6.71	0	9.31	0	8.08	7.05	0	9.06	0	6.03	0	8.6	0	0	7.6	0	0	7.16	9.52	0	0	0	0	8.05	0	6.37	9.23	6.07	0	0	0	7.89	8.38	0	8.98	0	0	0
Aqp4-/-/Trpv4-/-.2.29	4.1	3.88	6.7	6.49	0	0	7.77	6.72	0	0	0	0	0	8.5	0	0	5.78	0	10.31	0	0	3.62	0	0	0	5.87	0	0	0	7.89	0	3.5	0	0	6.34	0	0	8.13	4.22	0	0	0	7.09	0	0	6.94	0	0	0
Aqp4-/-/Trpv4-/-.2.3	5.72	6.46	7.93	11.13	6.67	0	8.88	8.85	0	0	0	0	0	0	0	8.96	8.19	0	11.88	0	0	0	9.05	0	0	7.66	0	0	7.22	9.46	0	5.32	0	0	7.65	0	8.21	9.49	7.98	0	0	0	9.18	0	0	8.66	0	0	0
Aqp4-/-/Trpv4-/-.2.30	4.29	3.53	6.42	7.96	0	0	7.73	7.81	0	0	0	4.07	0	0	0	0	6.72	0	9.46	0	0	0	8.55	0	0	3.75	0	2	0	8.52	0	0	0	0	6.94	0	4.76	7.49	5.57	0	0	0	6.42	0	8.11	7.03	0	0	0
Aqp4-/-/Trpv4-/-.2.31	4.13	3.72	5.82	5.67	4.87	0	6.32	4.54	0	0	0	5.42	0	0	0	0	5.86	0	9.1	0	0	0	4.34	0	0	6.58	0	0	0	7.37	0	0	0	0	3.12	0	5.58	6.65	0	0	0	0	6.96	7.62	3.43	6.35	0	0	0
Aqp4-/-/Trpv4-/-.2.4	4.83	4.82	7.77	8.4	0	0	8.66	7.11	0	0	0	0	0	10.55	0	7.65	8.27	0	9.43	0	0	0	0	0	0	0	0	0	0	8.32	0	0	0	0	8.38	0	6.92	8.88	6.49	0	0	0	6.45	0	7.5	7.92	0	0	0
Aqp4-/-/Trpv4-/-.2.5	6.06	5.41	7.73	9.66	0	0	10.82	9.72	0	0	0	0	0	0	0	0	7.97	0	10.93	0	0	0	0	0	0	9.05	0	0	0	9.44	0	0	0	0	9.2	0	9.61	9.57	8.11	0	0	0	0	0	0	10.21	0	0	0
Aqp4-/-/Trpv4-/-.2.7	3.46	3.02	5.94	8.52	0	0	8.66	7.43	0	0	0	0	0	9.9	0	0	5.86	0	0	0	0	0	0	0	0	0	0	0	0	6.79	0	0	0	0	6.97	0	0	7.92	0	0	0	0	8.37	0	0	7.06	0	0	0
Aqp4-/-/Trpv4-/-.2.8	4.45	4.81	6.12	8.76	0	0	7.23	8.07	0	0	0	0	0	8.26	0	0	7.03	0	9.95	0	0	0	8.2	0	0	7.1	0	0	6.43	9.02	0	0	0	0	7.47	0	0	7.29	0	0	0	0	7.97	0	5.46	8.31	0	0	0
Aqp4-/-/Trpv4-/-.2.9	5.1	5.12	6.85	7.34	0	0	6.38	7.62	0	0	0	5.46	0	8.24	0	0	6.71	0	9.21	3.77	0	0	0	0	0	7.69	0	0	7.03	9.4	0	0	0	0	7.79	0	7.37	8.35	0	0	0	0	6.69	7.91	0	8.89	0	0	0
Aqp4-/-/Trpv4-/-.3.1	2.97	2.88	5.87	5.91	0	0	3.79	4.51	0	0	0	0	0	0	0	0	5.73	0	8.07	0	0	0	0	0	0	5.14	0	0	0	6.79	0	0	0	0	4.93	2.9	7.54	5.68	5.74	0	0	0	0	0	0	6.28	0	0	0
Aqp4-/-/Trpv4-/-.3.10	5.22	5.06	7.38	3.6	0	0	7.37	6.49	0	0	0	5.73	0	7.73	0	0	7.49	0	9.09	0	0	0	0	0	0	5.13	0	0	0	8.41	0	0	0	0	7.11	0	0	6.5	5.56	0	0	0	7.86	6.15	0	5.89	0	0	0
Aqp4-/-/Trpv4-/-.3.11	2.95	2.97	6.24	7.06	0	0	7.02	4.98	0	0	0	0	0	8.98	0	0	6.37	0	9.49	0	0	0	0	0	0	0	0	0	0	8.27	0	0	0	0	6.36	0	5.11	0	0	0	0	0	0	0	5.23	7.36	0	0	0
Aqp4-/-/Trpv4-/-.3.12	5.49	4.61	7.09	8.48	8.2	0	7.68	6.24	0	0	0	7.73	0	10.22	0	0	6.65	0	8.41	0	0	0	0	0	0	7.21	0	0	0	7.56	0	0	0	0	7.89	0	6.78	7.03	0	0	0	0	6.88	0	0	7.66	0	0	0
Aqp4-/-/Trpv4-/-.3.14	1.61	3.64	5.3	4.58	0	0	7.44	0	0	0	0	0	0	0	0	2	0	0	0	0	0	0	0	0	0	4.76	4.89	0	0	5.18	0	0	0	0	0	0	2.96	7.78	0	0	0	0	0	0	0	0	0	0	0
Aqp4-/-/Trpv4-/-.3.15	3.13	4.81	3.88	10.11	7.68	0	5.77	7.19	0	0	0	0	0	0	0	0	5.73	0	8.39	0	0	0	0	0	0	5.76	0	0	0	9.09	0	0	0	0	5.86	0	6.55	7.09	0	0	0	0	5.23	0	0	8.07	0	0	0
Aqp4-/-/Trpv4-/-.3.16	3.55	4.81	5.99	7.01	5.03	0	7.23	5.67	0	0	0	2.06	0	8.57	0	0	6.61	0	9.76	0	0	0	7.25	4.68	0	5.4	0	0	0	8.35	0	0	0	0	6.88	0	5.19	6.93	5.34	0	0	0	7.56	0	0	7.42	0	0	0
Aqp4-/-/Trpv4-/-.3.18	4.15	3.98	6.03	7.04	0	0	7.95	6.28	0	0	0	0	0	9.34	0	0	6.42	0	9.57	3.22	0	0	0	0	0	5.84	0	0	0	7.31	0	0	0	0	4.74	0	0	7.3	4.91	0	0	0	4.72	7.43	0	7.55	0	0	0
Aqp4-/-/Trpv4-/-.3.19	4.95	5.23	8.16	9.88	7.86	0	8.71	7.28	0	0	0	4.55	0	9.61	0	0	7.78	0	9.95	0	0	0	0	0	0	6.22	0	0	0	8.23	0	0	0	0	6.96	0	6.79	8	5.46	0	0	0	7.7	8.64	0	8.42	0	0	0
Aqp4-/-/Trpv4-/-.3.2	4.12	4.29	6.67	5.55	0	0	6.15	4.51	0	0	0	0	0	9.19	0	0	5.31	0	9.81	0	0	0	0	0	0	5.65	0	0	0	6.95	0	0	0	0	6.31	0	0	6.78	5.46	0	0	0	5.87	6.24	4.51	5.8	0	0	0
Aqp4-/-/Trpv4-/-.3.20	3.89	4.22	6.77	6.78	0	0	5.47	5.03	0	0	0	0	0	0	0	0	5.6	0	9.17	0	0	0	0	0	0	0	0	0	0	8.94	0	0	0	0	7.01	0	6.5	0	0	0	0	0	7.05	0	0	7.71	0	0	0
Aqp4-/-/Trpv4-/-.3.21	4.9	5.11	7.54	6.92	6.67	0	7.13	5.9	0	0	0	5.38	0	0	0	0	6.62	0	9.09	0	0	0	8.5	0	0	8.39	0	2	0	5.1	0	0	0	0	6.08	0	7.79	7.33	6.16	0	0	0	8.49	0	0	5.87	0	0	0
Aqp4-/-/Trpv4-/-.3.22	5.19	4.45	7.44	8.37	0	0	7.74	6.87	0	0	0	6.69	0	10.33	0	0	7.29	0	8.63	0	0	0	0	0	0	7.05	0	0	0	7.68	0	0	0	0	7.99	0	6.91	7.27	0	0	0	0	0	10.21	0	7.67	0	0	0
Aqp4-/-/Trpv4-/-.3.23	3.27	4.81	5.89	5.08	5.44	0	6.34	4.93	0	0	0	0	0	0	0	6.44	5.82	4.86	9.11	0	0	0	0	0	0	0	0	0	6.38	6.26	0	0	0	0	2.94	0	5.54	5.91	4.14	0	0	0	0	0	0	6.94	0	0	0
Aqp4-/-/Trpv4-/-.3.24	3.2	4.81	5.36	5.32	0	0	5.76	3.85	0	0	0	0	0	0	0	0	4.74	0	8.18	0	0	0	0	0	0	6.31	0	0	0	7.56	0	0	0	0	3.89	0	0	4.43	4.59	0	0	0	6.61	6.36	0	7.05	0	0	0
Aqp4-/-/Trpv4-/-.3.25	3.72	3.31	5.46	4.4	0	0	6.31	4.23	0	0	0	0	0	9.45	0	0	5.5	0	9.15	0	4.95	0	0	0	0	4.65	0	0	3.98	8.76	0	0	0	0	5.95	0	0	6.15	6.14	0	0	2.39	7.11	0	2.9	5.78	0	0	0
Aqp4-/-/Trpv4-/-.3.26	4.59	4.83	7.27	5.44	0	0	7.27	6.82	0	0	0	0	0	10.44	0	0	6.98	0	10.43	0	0	0	0	0	0	6.65	0	0	0	6.12	0	0	0	0	6.47	2.73	7.24	7.38	6.44	0	0	0	6.93	0	6.21	8.3	0	0	0
Aqp4-/-/Trpv4-/-.3.27	4.14	4.99	6.57	9.1	6.87	0	8.34	7.87	0	0	0	0	0	8.65	0	0	7.37	5.42	9.71	0	0	0	7.35	0	0	0	0	0	6.09	4.88	0	0	0	0	5.86	0	0	7.14	0	0	0	2	8.01	0	0	8.18	0	0	2.55
Aqp4-/-/Trpv4-/-.3.28	3.67	4.07	6.14	7.91	0	0	6.3	7.26	0	0	0	0	0	3.57	0	0	6.51	4.28	10.47	0	0	0	7.53	0	0	4.59	0	0	7.24	6.87	0	0	0	0	6.7	0	5.22	7.33	4.78	0	0	0	8.75	0	0	6.63	0	0	0
Aqp4-/-/Trpv4-/-.3.3	3.03	4.31	5.73	6.48	0	0	7.21	6.28	0	0	0	0	0	0	0	0	5.6	0	10.54	0	0	0	0	0	0	7.33	0	0	0	8.14	0	0	0	0	0	0	0	7.75	7.07	0	0	0	7.75	0	0	8.24	0	0	0
Aqp4-/-/Trpv4-/-.3.30	4.78	4.9	7.36	7.58	0	0	5.99	7.7	0	0	0	6.7	0	0	0	0	6.99	0	7.31	0	0	0	8.14	0	0	0	0	0	0	8.06	0	0	0	0	8.2	0	0	7.1	6.38	0	0	6.85	0	0	0	7.24	0	0	0
Aqp4-/-/Trpv4-/-.3.31	3.01	4.81	5.56	6.35	0	0	5.93	5.96	0	0	0	2.37	0	0	0	0	5.43	0	8.53	0	0	0	0	0	0	0	0	0	0	7.45	0	0	0	0	4.85	0	5.89	4.8	0	0	0	0	0	0	0	5.43	0	0	0
Aqp4-/-/Trpv4-/-.3.4	4.98	4.98	7.71	8.3	0	0	8.14	8.02	0	0	0	3.43	0	10.05	0	0	7.45	0	10.35	0	0	0	7.59	0	0	0	6.96	0	0	8.46	0	0	0	0	8.44	0	8.22	7.65	0	0	0	0	0	0	0	8.23	0	0	0
Aqp4-/-/Trpv4-/-.3.5	5.24	4.53	6.94	8.98	6.87	0	7.97	7.94	0	0	0	3.31	0	9.31	0	0	7	0	9.66	0	0	0	0	0	0	6.39	0	0	0	8.49	0	0	0	0	7.66	0	5.78	8.68	0	0	0	4.33	0	9.19	0	7.75	0	0	0
Aqp4-/-/Trpv4-/-.3.6	4.64	4.46	7.16	6.23	0	4.46	5.96	6.72	0	0	0	7.08	0	10.51	0	0	7.04	0	6.89	0	0	0	0	0	0	0	0	0	0	7.91	0	5.19	0	0	6.8	0	4.92	6.36	5.41	0	0	0	5.83	8.07	0	7.81	0	0	0
Aqp4-/-/Trpv4-/-.3.7	4.47	4.81	7.08	7.98	0	0	7.89	8.3	0	0	0	3.62	0	7.46	0	0	7.01	0	10.16	0	0	0	0	0	0	6.54	0	0	0	8.34	0	0	0	0	5.89	0	7.04	7.27	4.37	0	0	0	7.55	0	0	7.52	0	0	0
Aqp4-/-/Trpv4-/-.3.8	1.71	4.81	5.13	6.65	4.62	0	0	6.06	0	0	0	0	0	0	0	0	5.12	0	9.05	0	0	2.78	0	0	0	4.99	0	0	5.84	7	0	0	0	0	0	0	0	7.61	0	0	0	0	0	0	0	6.12	0	0	0
Aqp4-/-/Trpv4-/-.3.9	4.44	4.65	6.93	6.51	0	0	7.77	5.94	0	0	0	5.54	0	9.02	0	0	7.08	0	9.64	0	0	0	0	0	0	5.7	0	0	0	6.92	0	0	0	0	6.24	0	5.42	7.68	6.21	0	0	0	5.77	0	0	7.93	0	0	0
Aqp4-/-.1.1	5.04	3.99	5.52	7.6	7.68	0	6.3	4.15	0	0	0	5.4	0	0	0	6.08	7.46	0	9.59	0	0	0	0	0	0	5.64	0	0	0	8.25	0	0	0	0	7.11	0	4.34	6.76	5.33	0	0	0	6.67	6.1	0	8.45	0	0	0
Aqp4-/-.1.10	4.12	3.93	5.54	6.86	0	4.81	6.78	6.31	0	0	0	0	0	0	0	8.2	6.42	0	11.36	0	0	0	5.74	0	0	7.51	0	0	3.81	8.87	0	0	0	0	5.51	0	0	8.23	3.68	0	0	0	8.45	6.46	0	6.19	0	0	0
Aqp4-/-.1.11	5.1	3.63	5.26	5.51	0	0	5.41	6.6	0	0	0	0	0	7.63	0	8.3	6.69	0	11.24	0	0	0	0	0	0	6.69	4.95	0	8.22	9.31	0	0	0	0	7.43	0	0	7.75	4.73	0	0	0	6.08	0	0	7.33	0	0	0
Aqp4-/-.1.12	5.14	4.9	5.62	5.56	0	0	6.65	6.4	0	0	0	4.96	0	0	0	7.23	6.32	0	9.9	0	0	0	6.82	0	0	6.23	0	0	0	6.4	0	3.88	0	0	7.75	0	0	7.2	6.95	0	0	0	6.53	0	0	8.38	0	0	0
Aqp4-/-.1.13	4.44	4.12	5.77	7.71	4.76	0	8.59	3.44	0	0	0	0	0	7.05	0	0	6.39	3.29	10.51	0	0	0	0	0	0	4.4	0	0	7.64	9.42	0	0	0	0	4.34	0	6.96	5.4	0	0	0	0	8.29	0	3.65	7.03	0	0	0
Aqp4-/-.1.14	4.81	4.3	5.88	6.34	0	4.19	8.46	7.87	0	0	0	4.85	0	8.24	0	9.19	6.44	0	8.92	0	0	0	6.94	0	0	4.51	0	0	0	8.99	0	0	0	0	6.65	0	6.07	7.95	5.82	0	0	0	7.26	6.62	5.6	6.62	0	0	0
Aqp4-/-.1.15	5.44	5.64	6.7	7.81	8.25	4.85	7.32	6.85	0	0	0	5.04	0	10.14	0	9.28	7.15	0	9.29	0	0	0	3.61	0	0	5.26	0	0	0	7.8	0	4.35	0	0	8.61	0	6.72	7.14	0	0	0	0	8.72	0	5.97	8.07	0	0	0
Aqp4-/-.1.16	5.35	4.69	6.47	5.49	0	0	7.27	6.7	0	0	0	4.62	0	0	2	7.24	7.09	0	9.36	0	0	0	7.63	0	0	6.77	0	0	0	7.11	0	4.89	0	0	5.37	0	0	6.57	5.92	0	0	0	0	0	0	7.29	0	0	0
Aqp4-/-.1.17	5.11	3.33	5.5	7.67	5.87	0	6.94	6.51	0	0	0	3.34	0	8.32	0	0	6.84	0	8.19	0	0	0	0	0	0	3.73	0	0	0	6.32	2.5	0	0	0	7.09	0	0	6.43	0	0	0	0	0	0	0	8.47	0	0	0
Aqp4-/-.1.18	4.39	4.26	6.65	8.3	0	0	8.55	6.61	0	0	0	0	0	8.77	0	5.9	7.1	0	11.81	0	0	0	0	0	0	8.19	0	0	0	7.47	0	0	0	0	7.37	0	5.05	6.32	0	0	0	0	8.28	0	4.82	7.47	0	0	0
Aqp4-/-.1.19	5.92	5.27	5.67	9.83	0	0	7.99	7.58	0	0	0	6.43	0	0	0	7.33	7.9	0	12.15	0	0	0	7.68	0	0	6.33	0	0	9.01	9.54	0	0	0	0	8.14	0	0	7.86	6.51	0	0	0	8.44	0	0	7.17	0	0	0
Aqp4-/-.1.2	5.44	5.16	6.95	5.87	0	0	7.58	7.73	0	0	0	0	0	0	0	7.61	7.48	0	12.47	0	0	0	0	0	0	4.02	0	0	7.68	9.45	0	0	0	0	6.94	0	0	9.04	6.82	0	0	0	8.58	5.82	0	7.54	0	0	0
Aqp4-/-.1.20	5.06	4.85	6.33	7.36	5.89	5.76	8.16	6.42	0	0	0	0	0	0	0	8.82	6.51	0	9.49	0	0	0	0	0	0	0	7.02	0	0	7.39	0	0	0	0	7.09	0	7.65	4.67	6.11	0	0	0	0	0	3.93	7.66	0	0	0
Aqp4-/-.1.21	4.31	4.46	4.69	8.37	0	0	4.6	2.86	0	0	0	0	0	8.67	0	8.17	5.76	0	9.27	4.83	0	0	0	0	0	6.07	0	0	4.07	8.42	0	0	0	0	5.71	0	0	7.32	0	0	0	5.44	8.61	0	0	7.92	0	0	0
Aqp4-/-.1.22	3.68	4.65	4.93	8.08	0	0	7.55	6.98	0	0	0	0	0	0	0	7.17	6.55	0	10.6	0	0	0	6.94	0	0	7.29	0	0	7.24	9.61	0	0	0	0	7.99	0	0	8.63	0	0	0	7.02	5.47	0	5.1	7.13	0	0	0
Aqp4-/-.1.24	4.48	3.64	5.23	6.13	0	0	6.47	6.36	0	0	0	0	0	8.49	0	5.39	5.39	0	9.96	0	0	0	0	0	0	3.84	0	0	0	7.65	0	0	0	0	8.13	0	0	6.29	0	0	0	0	7.04	8.29	0	5.61	0	0	0
Aqp4-/-.1.25	4.82	3.38	4.57	8.08	0	0	7.29	6.53	0	0	0	0	0	9.09	0	5.08	6.57	0	10.87	0	0	0	8.24	0	0	5.43	0	0	6.29	9.53	0	0	0	0	5.84	0	0	6.7	5.16	0	0	0	9.04	0	0	7.64	0	0	0
Aqp4-/-.1.26	4.53	5.1	4.93	7.25	0	0	6.46	6.3	0	0	0	0	0	6.91	0	3.77	6.45	0	11.44	0	0	0	7.58	0	0	4.74	0	0	7.72	8.47	0	0	0	0	6.48	0	0	8.31	5.5	0	0	0	9.84	0	0	7.87	0	0	0
Aqp4-/-.1.27	4.74	5	6.12	7.14	0	0	7.77	5.66	0	0	0	0	0	0	0	6.99	6.58	0	9.99	0	0	0	0	0	0	4.5	0	0	6.97	8.47	0	0	0	0	7.91	0	0	7.06	5.2	0	0	0	7.19	0	4.81	8.13	0	0	0
Aqp4-/-.1.28	6.04	5.53	6.77	6.62	0	0	6.53	7.01	0	0	0	3.03	0	6.94	0	7.7	7.09	0	10.71	0	0	0	0	0	0	5.42	0	0	0	9.2	0	0	0	0	8.45	0	8.35	9.03	6.91	2.96	0	0	6.39	6.89	0	7.71	0	0	0
Aqp4-/-.1.29	4.47	4.41	4	10.29	6.02	0	7.82	6.88	0	0	0	4.14	0	0	0	0	7.15	0	10.77	0	0	0	7.83	0	0	6.23	0	0	7.81	6.05	0	0	0	0	6.33	0	0	7.62	5.35	0	0	0	9	0	7.77	8.96	0	0	0
Aqp4-/-.1.3	4.78	4.19	5.46	8.52	0	0	7.06	5.77	0	0	0	0	0	0	0	7.58	7.19	0	11.42	0	2	0	7.42	0	0	6.04	0	0	7.46	8.16	0	0	0	0	7.3	2	0	8.38	5.14	0	0	4.85	8.44	0	4.59	6.96	0	0	0
Aqp4-/-.1.30	2.62	4.06	5.07	7.81	5.74	0	4.48	5.07	0	0	0	3.49	0	8.29	0	6.97	6.32	0	9.1	0	0	0	0	0	0	6.65	0	0	0	7.61	0	0	0	0	5.33	0	0	4.53	0	0	0	0	7.63	0	6.93	5.99	0	0	0
Aqp4-/-.1.31	5.18	3.82	7.09	7.99	0	0	0	7.32	0	0	0	0	0	0	0	9.83	8.76	0	11.09	0	0	0	0	0	0	7.35	0	0	0	8.3	0	0	0	0	9.3	0	0	8.98	4.72	0	0	0	5.69	0	7.71	8.64	0	0	0
Aqp4-/-.1.4	5.55	4.07	6.2	5.8	0	0	7.64	6.74	2	0	0	4.5	0	10.3	0	8.81	7.2	0	9.08	0	0	0	0	0	0	0	0	0	0	7.47	0	5.41	0	0	8.96	0	0	5.68	0	0	0	0	0	0	5.46	7.84	0	0	0
Aqp4-/-.1.5	4.77	4.52	6.95	7.36	0	0	7.34	6.11	0	0	0	5.49	0	0	0	7.01	7.09	0	10.36	0	0	0	6.05	0	0	5.68	0	0	6.61	8.51	0	0	0	0	7.85	0	5.43	7.49	5.44	0	0	0	8.29	7.89	4.61	7.77	0	0	0
Aqp4-/-.1.6	5.05	4.85	6.33	8.1	0	0	8.17	7.61	0	0	0	0	0	0	0	7.85	6.78	0	11.57	0	0	0	0	0	0	5.02	0	0	0	9.56	3.83	0	0	0	6.88	0	0	8.46	6.08	0	0	0	8.98	0	0	8.64	0	0	0
Aqp4-/-.1.7	4.35	4.47	4.56	8.21	0	0	8.17	6.86	0	0	0	0	0	0	0	6.88	6.52	0	10.95	0	0	0	7.42	0	0	7.83	0	0	4.69	8.67	0	0	0	0	6.33	0	0	6.79	6.31	0	0	0	7.44	0	5.04	8.35	0	0	0
Aqp4-/-.1.9	4.78	3.89	5.96	5.7	0	0	7.45	6.53	0	0	0	5.98	0	9.55	0	7.4	6.55	0	8.47	0	0	0	0	0	0	0	0	0	0	6.11	0	0	0	0	7.24	0	0	6.9	4.92	0	0	0	0	0	0	7.72	0	0	0
Aqp4-/-.2.1	3.94	3.82	3.9	11.72	8.79	0	5.03	6.33	0	0	0	5.8	0	0	0	6.21	4.65	0	8.73	0	0	0	7.7	0	0	5.49	0	0	0	8.61	0	0	0	0	7.69	0	5.88	7.33	0	0	0	0	8.6	0	0	7.29	0	0	0
Aqp4-/-.2.10	2.61	2.35	5.07	6.6	0	0	6.24	5.77	0	0	0	0	0	6.87	0	8.34	6.28	0	0	0	0	0	0	0	0	0	0	0	0	0	0	0	0	0	0	0	0	6.27	5.61	0	0	0	0	0	0	6.45	0	0	0
Aqp4-/-.2.11	5.24	5.03	6.93	7.77	0	0	8.11	7.7	0	0	0	4.7	0	5.9	0	6.5	6.58	0	10.7	0	0	0	6.15	0	0	5.08	0	0	0	6.33	0	0	0	0	6.5	0	0	7.88	5.52	0	0	0	0	0	0	9.07	0	0	0
Aqp4-/-.2.12	4.28	3.66	6.77	8.58	0	0	8.18	5.06	0	0	0	0	0	9.49	0	7.75	5.76	0	10.54	0	0	0	0	0	0	7.25	0	0	5.14	6.8	0	0	0	0	5.08	0	7.09	6.91	6.87	0	0	0	6.73	0	0	8.92	0	0	0
Aqp4-/-.2.13	5.75	5.48	7.65	8.17	0	0	7.4	7.31	0	0	0	0	0	10.19	0	7.43	7.67	0	9.31	0	0	0	0	0	0	5.73	0	0	7.18	8.78	0	0	0	0	7.22	0	6.11	7.14	7.15	0	0	0	8.71	0	0	8.59	0	0	0
Aqp4-/-.2.14	6.16	6.04	7.58	13.26	7.86	5.32	7.54	8.27	0	0	0	0	0	9.83	0	6.5	7.87	0	11.08	0	0	0	9.07	0	0	8.22	2	0	8.26	10.57	0	0	0	0	8.3	0	8.52	9.04	5.34	0	0	6.4	10.41	0	5.91	6.64	0	0	0
Aqp4-/-.2.15	3.17	2.83	6.16	10.62	0	0	7.04	4.1	0	0	0	0	0	7.77	0	7.12	5.64	0	10.75	0	0	0	0	0	0	5.25	0	0	0	7.86	0	0	0	0	5.8	0	0	6.69	5.37	0	0	0	6.47	0	0	0	0	0	0
Aqp4-/-.2.16	4.67	4.17	6.74	7.94	0	0	6.8	5.96	0	0	0	0	0	0	0	7.15	6.33	0	9.51	0	0	0	0	0	0	4.79	0	0	0	7.93	0	0	0	0	7.75	0	0	5.12	0	0	0	0	0	0	0	8.31	0	0	0
Aqp4-/-.2.17	4.41	4.35	5.72	8.07	0	0	8.27	7.75	0	0	0	0	0	0	0	8.55	6.1	0	11.71	0	0	0	0	0	2.73	7.8	0	0	7.45	7.71	0	0	0	0	6.29	0	0	7.24	6.51	0	0	0	7.6	0	0	6.77	0	0	0
Aqp4-/-.2.18	5.42	4.45	7.32	11.86	0	0	8.62	7.1	0	0	0	0	0	0	0	9.04	6.92	0	11.31	0	0	0	0	0	0	6.99	0	0	0	7.8	0	0	0	0	7.05	0	7.51	7.4	5.66	0	0	0	5.96	0	0	8.51	0	0	0
Aqp4-/-.2.19	4.22	4.11	6.05	11.71	0	0	7.45	7.36	0	0	0	0	0	10.51	0	0	5.43	0	10.2	0	0	0	0	0	0	0	0	0	0	8.4	0	0	0	0	7.32	2.34	0	7.56	6.51	0	0	0	0	0	4.07	6.21	0	0	0
Aqp4-/-.2.2	5.73	5.58	7.66	13.04	0	0	7.86	8.49	0	0	0	5.11	0	9.52	0	5.5	6.57	0	12.49	0	0	0	0	2	0	8.03	0	0	0	9.88	0	5.47	0	0	8.45	0	8.45	8.36	5.95	0	0	0	7.72	0	4.63	9.43	0	0	3.73
Aqp4-/-.2.20	4.8	4.92	6.57	9.19	0	0	7.99	6.14	0	0	0	0	0	10.32	0	7.99	6.22	0	9.06	0	0	0	0	0	0	0	0	0	5.47	7.31	3.23	0	0	0	5.47	0	0	7.91	4.82	0	0	0	7.32	0	7.97	7.77	0	0	0
Aqp4-/-.2.21	4.78	5.02	7.32	10.58	6.39	0	7.58	3.99	0	0	0	0	0	0	0	7.08	6.41	4.25	11.29	0	0	0	3.98	0	0	4.65	0	0	0	6.45	0	0	0	0	6.07	0	0	5.91	5.92	0	0	0	0	0	0	8.56	0	0	0
Aqp4-/-.2.22	4.59	4.47	6.2	7.71	0	0	6.48	6	0	0	0	0	0	7.38	0	9	7.49	0	11.76	0	0	0	0	0	0	4.31	0	0	4.6	5.82	0	0	0	0	6.86	0	0	8.61	0	0	0	0	0	0	0	0	0	0	0
Aqp4-/-.2.23	4.38	3.7	6.58	9.32	7.81	0	7.93	5.1	0	0	0	0	0	0	0	0	7.12	0	9.88	0	0	0	0	0	0	0	0	0	0	8.07	0	0	0	0	4.24	0	0	5.44	7.25	0	0	0	7.05	8.65	4.6	7.15	0	0	0
Aqp4-/-.2.24	5.04	4.49	6.37	9.66	0	0	7.49	6.16	0	0	0	0	0	0	0	7.57	6.66	0	11.28	0	0	0	0	0	0	4.01	0	0	8.02	10.3	0	5.43	0	0	4.58	0	0	7.72	6.16	0	0	4.49	4.45	0	0	5.33	0	0	0
Aqp4-/-.2.25	3.67	3.3	6.12	8.64	0	0	6.35	6.66	0	2	0	0	0	0	0	0	6.73	0	9.3	0	0	0	6.41	0	0	0	0	0	0	8.13	0	0	0	0	7.43	0	0	4.58	3.77	0	0	0	5.45	0	0	5.02	0	0	0
Aqp4-/-.2.26	4.49	5.07	6.97	8.59	0	0	7.15	8.03	0	0	0	4.54	0	0	0	0	7.97	0	11.34	0	0	0	7.23	0	0	8.42	0	0	7.67	10	0	0	0	0	6.65	0	0	7.13	6.15	0	0	0	7.84	0	0	7.4	0	0	0
Aqp4-/-.2.27	5.27	4.7	6.68	9.13	5.35	0	7.69	7.19	0	0	0	3.38	0	0	0	8.56	6.81	0	11.61	0	0	0	8.55	0	0	7.18	0	0	5.64	9.34	0	0	0	0	8.24	0	0	8.65	6.75	0	0	0	0	0	0	5.42	0	0	0
Aqp4-/-.2.28	3.98	4.57	6.53	9.42	0	0	8.52	5.44	0	0	0	0	0	9.2	0	0	7.11	5.13	10.58	0	0	0	0	0	0	0	0	0	6.99	7.7	0	0	0	0	5.12	0	0	7.76	0	0	0	0	0	0	0	7.89	0	0	0
Aqp4-/-.2.29	4.53	4.34	6.59	7.28	0	0	5.48	6.2	0	0	0	5.43	0	0	0	0	6.78	0	9.83	0	0	0	0	0	0	5.22	0	0	0	5.79	0	0	0	0	6.02	0	0	7.79	6.29	0	0	0	6.97	0	0	7.83	0	0	0
Aqp4-/-.2.3	5.03	5.46	6.3	10.53	0	0	7.86	6.53	0	0	0	3.87	0	0	0	0	6.75	0	10.96	0	0	0	8.34	0	3.91	7.22	0	0	0	9.2	0	3.76	0	0	7.5	0	0	7.86	6.3	0	0	0	9.67	0	0	6.08	0	0	0
Aqp4-/-.2.30	5.4	4.8	7.6	12.53	0	4.4	7.64	5.42	0	0	0	0	0	6.77	0	7.59	8.16	0	11.7	0	0	0	0	0	0	0	0	0	4.66	8.55	0	0	0	0	8.97	0	6.26	7.19	0	0	0	0	7.91	0	0	8.38	0	0	0
Aqp4-/-.2.31	4.01	4.76	7	10.18	0	0	8.49	6.7	0	0	0	0	0	0	0	8.09	6.86	0	11.24	0	0	0	0	0	0	6.9	0	0	7.58	7.18	0	0	0	0	7.27	0	0	7.15	7.35	0	0	0	8.34	9.23	5.03	5.61	0	0	0
Aqp4-/-.2.4	3.68	3.95	6.51	3.34	0	0	7.26	5.64	0	0	0	0	0	8.2	0	7.97	6.83	0	10.02	0	0	0	0	0	0	6.91	0	0	0	0	0	0	0	0	6.41	0	0	7.77	0	0	0	0	0	0	0	7.32	0	0	0
Aqp4-/-.2.5	4.05	3.98	5.43	7.62	0	0	8.32	7.51	0	0	0	0	0	0	0	9.14	6.86	0	9.82	0	0	0	6.54	0	0	3.29	0	0	0	8.4	0	0	0	0	0	0	0	5.42	0	0	0	0	0	0	0	8	0	0	0
Aqp4-/-.2.6	4.98	4.74	6.92	9.15	5.54	0	7.5	7.12	0	0	0	5.07	0	10.05	0	7.43	6.66	0	9.63	0	0	0	0	0	0	0	0	0	0	9.47	0	0	0	0	0	0	0	8.62	6.13	0	0	0	7.12	0	0	8.91	0	0	0
Aqp4-/-.2.7	3.9	3.92	5.96	7.26	0	0	7.27	0	0	0	0	3.12	0	10.05	0	8.26	6.01	0	10.82	0	0	0	0	0	0	5.39	0	0	0	6.43	0	0	0	0	7.76	0	6.13	5.97	6.26	0	0	0	0	0	0	7.68	0	0	0
Aqp4-/-.2.8	4.39	5.09	5.91	9.75	7.9	0	7.32	8.05	0	0	0	0	0	0	0	0	7.25	0	11.83	0	0	0	8.84	0	0	4.87	0	0	8.2	9.79	0	0	0	0	7.51	0	7.09	8.43	0	0	0	0	8.43	0	0	7.29	0	0	0
Aqp4-/-.2.9	4.09	4.09	6.36	10.68	0	0	5.69	6.79	0	0	0	0	0	0	0	7.21	6.89	0	10.81	0	0	0	0	0	0	6.23	0	0	6.68	7.65	0	0	0	0	5.85	0	0	7.72	0	0	0	0	0	0	0	7.12	0	0	0
Aqp4-/-.3.1	4.14	3.86	4.8	6.82	0	0	6.5	6.75	0	0	0	0	0	0	0	0	4.23	0	9.97	0	0	0	0	0	0	6.32	0	0	7.73	5.84	0	0	0	0	0	0	6.02	7.9	5.3	0	0	0	4.79	0	0	7.46	0	0	0
Aqp4-/-.3.10	5.31	5.72	6.26	8.89	5.95	0	8.19	7.3	0	0	0	0	0	9.27	0	0	7.89	0	10.8	0	0	0	0	0	0	7.37	0	0	6.4	10.93	0	4.62	0	0	8.4	0	6.2	8.5	7.66	0	0	0	5.02	0	5.4	7.96	0	0	4.47
Aqp4-/-.3.12	3.3	2.73	5.6	6.33	0	0	4.24	4.84	0	0	0	0	0	0	0	0	2.33	0	9.15	0	0	0	0	0	0	0	0	0	8.13	6.33	0	0	0	0	5.15	0	0	4.07	5.07	0	0	0	7.47	0	0	0	0	0	0
Aqp4-/-.3.14	5.01	3.92	5.2	9.25	0	0	7.66	4.72	0	0	0	0	0	0	0	4.37	4.07	0	10.05	0	0	0	0	0	0	0	0	0	0	7.23	0	0	0	0	5.24	0	0	6.98	0	0	0	0	0	0	0	6.08	0	0	0
Aqp4-/-.3.15	4.26	4.59	6.51	6.48	5.47	0	5.59	7.42	0	0	0	0	0	10.64	0	0	6.68	0	9.97	0	0	0	0	0	0	0	0	0	8.13	8.28	0	0	0	0	6.44	0	6.19	8.12	0	0	0	0	7.59	0	0	7.23	0	0	0
Aqp4-/-.3.16	4.55	2.96	5.49	9.5	0	0	0	7	0	0	0	0	0	0	0	7.24	5.26	0	8.62	0	0	0	7.1	0	0	0	0	0	0	7.57	0	0	0	0	4.63	0	0	7.17	0	0	0	0	6.89	0	0	7.74	0	0	0
Aqp4-/-.3.17	0	4.84	4.18	5.48	0	0	6.27	0	0	0	0	0	0	0	0	0	0	0	5.06	0	0	0	0	0	0	0	0	0	0	0	0	0	0	0	4.89	0	0	0	0	0	0	0	0	0	0	0	0	0	0
Aqp4-/-.3.18	4.29	3.49	5.88	6.99	6.35	0	7.47	5.03	0	0	0	0	0	0	0	0	6.75	0	11.14	0	0	0	0	0	0	0	0	0	7.54	8	0	0	0	0	5.17	0	0	5.01	5.83	0	0	0	0	0	0	7.71	0	0	0
Aqp4-/-.3.19	3.78	3.04	4.39	11.03	0	0	0	4.26	0	0	0	0	0	0	0	0	6.21	0	7.91	0	0	0	9.33	0	0	5.62	0	0	0	6.79	0	0	0	0	5.11	0	0	6.03	4.82	0	0	0	0	0	0	5.37	0	0	0
Aqp4-/-.3.2	5.55	5.05	6.98	7.59	0	0	6.31	5.25	0	0	0	5.37	0	0	0	0	7.14	0	12.04	0	0	0	0	0	0	6.88	0	0	0	7.53	0	0	0	0	7.84	0	0	6.98	7.51	0	0	0	8.46	0	0	6.1	0	0	0
Aqp4-/-.3.20	4.16	4.59	6.32	5.72	0	0	8.24	3.63	0	0	0	0	0	0	0	0	7.29	4.84	10.92	0	0	0	7.91	0	0	0	0	0	0	7.17	0	4.41	0	0	7.64	0	5.87	7.75	0	0	0	0	9.13	0	0	8.67	0	0	0
Aqp4-/-.3.21	1.65	3.68	4.47	3.46	0	0	4.29	5.04	0	0	0	0	0	0	0	0	4.45	0	11.02	0	0	0	0	0	2	5.81	0	0	9.33	9.78	0	0	0	0	0	0	0	8.7	0	0	0	5.78	7.57	0	0	7.54	0	0	0
Aqp4-/-.3.22	4.5	4.25	6.06	7.64	0	0	4.26	7.83	0	0	0	2.54	0	10.46	0	0	6.74	0	7.71	0	0	0	0	0	0	0	0	0	0	7.74	0	4.78	0	0	8.22	0	0	7.97	4.45	0	0	0	0	0	0	4.56	0	0	0
Aqp4-/-.3.23	5.58	5.34	6.69	8.06	0	0	7.82	5.62	0	0	0	0	0	0	0	0	7.41	0	9.22	2.44	0	0	7.98	0	0	0	6.86	0	5.47	8.88	0	0	0	0	5.93	0	0	7.04	0	0	0	0	7.68	0	0	8.38	0	0	0
Aqp4-/-.3.24	6.66	6.45	7.8	8.75	7.63	7.31	9.55	8.08	0	0	0	4.72	0	9.44	0	0	9.32	0	12.34	0	0	0	9.23	0	0	8.53	0	0	6.54	10.69	0	0	0	0	9.09	0	0	9.56	8.2	0	0	0	9.61	0	0	8.65	0	0	0
Aqp4-/-.3.25	3.59	3.05	5.03	7.41	0	0	8.32	5.61	0	0	0	0	0	8.4	0	0	4.52	0	11.14	0	0	0	0	0	0	7.13	0	0	5.09	8.55	0	0	0	0	5.02	0	0	6.48	4.66	0	0	0	5.01	0	0	6.83	0	0	0
Aqp4-/-.3.26	4.55	4.61	5.44	5.8	4.43	0	6.61	7.2	0	0	0	0	0	0	0	0	6.57	0	11.64	0	0	0	7.18	0	0	6.7	0	0	9.53	9.76	0	0	0	0	0	0	0	7.83	0	0	0	0	7.84	0	0	8.72	0	0	0
Aqp4-/-.3.27	4.98	3.95	6.01	9	0	0	6.61	6.89	0	0	0	0	0	0	0	0	7.18	0	10.95	0	0	0	0	0	0	0	0	0	6.64	5.98	0	0	0	0	0	0	6.28	7.42	5.65	0	0	0	0	0	0	8.08	0	0	0
Aqp4-/-.3.28	5.08	4.99	6.29	8.18	5.73	5.83	7.11	6.26	0	0	0	0	0	9.96	0	0	7.3	4.35	11.35	0	0	0	6.03	0	0	8.14	0	0	5.62	10.32	0	6.49	0	0	7.38	0	0	6.63	7.64	0	0	0	7.61	0	5.34	7.38	0	0	0
Aqp4-/-.3.29	3.94	4.12	5.19	6.52	8.39	0	8.21	6.31	0	0	0	0	0	6.22	0	0	5.65	0	10.78	0	0	0	0	0	0	4.2	0	0	5.6	8.15	0	0	0	0	5.76	0	0	5.14	4.19	0	0	0	0	0	7.27	5.61	0	0	0
Aqp4-/-.3.3	4.52	4.71	6.68	11.81	0	0	8.2	7.89	0	0	0	0	0	10.04	0	0	8.07	0	11.04	0	0	0	8.61	0	0	5.61	0	0	0	9.14	0	0	0	0	5.94	0	6.09	7.29	4.74	0	0	0	0	0	0	8.71	0	0	0
Aqp4-/-.3.30	3.88	4.52	4.37	7.06	0	0	5.29	0	0	0	0	0	0	0	0	0	5.68	0	7.72	0	0	0	0	0	0	7.14	0	0	0	8.42	0	0	0	0	0	0	7.96	7.77	5.3	0	0	0	7.7	0	0	6.12	0	0	3.83
Aqp4-/-.3.31	4.79	3.98	6.34	7.3	0	0	7.37	7.57	0	0	0	0	0	8.74	0	0	6.69	0	10.37	0	0	0	5.87	0	0	0	0	0	0	8.52	0	0	0	0	4.85	0	0	5.79	4.91	0	0	0	5.73	0	0	8.53	0	0	0
Aqp4-/-.3.4	5.15	4.58	6.11	8.77	0	0	7.64	6.57	0	0	0	0	0	0	0	7	6.96	0	10.51	0	0	0	8.78	0	0	0	0	0	5.11	8.32	0	0	0	0	8.21	0	5.84	6.59	4.52	0	0	0	8.36	0	0	9.04	0	0	0
Aqp4-/-.3.5	5.45	5.31	7.15	10.03	0	0	7.03	7.88	4.53	0	0	0	0	9.36	0	0	8.57	0	11.67	4.28	0	0	7.91	0	0	7.22	0	0	7.14	9.86	0	0	0	0	7.83	0	6.03	7.28	4.26	0	0	0	9.25	0	6.72	8.27	0	0	0
Aqp4-/-.3.6	3.81	3.13	5.11	4.96	8.31	0	0	6.72	0	0	0	6.68	0	0	0	0	5.38	0	5.08	0	0	0	7.52	0	0	0	0	0	0	4.92	0	0	0	0	5.33	0	0	5.06	0	0	0	0	0	0	0	6.82	0	0	0
Aqp4-/-.3.7	4.18	3.81	5.93	11.55	6.09	0	0	6.93	0	0	0	0	0	0	0	0	6.21	5.53	11.34	0	0	0	8.44	0	0	0	0	0	5.49	8.84	0	0	0	0	0	0	6.94	0	7.15	0	0	0	7.13	0	0	3.89	0	0	0
Aqp4-/-.3.8	4.27	4.89	6.61	7.05	0	0	6.32	3.8	0	0	0	0	0	0	0	0	6.44	0	10.94	0	0	0	7.83	0	0	0	0	0	7.28	7.27	0	0	0	0	4.79	0	0	5.41	0	0	0	0	5.04	0	7.78	4.46	0	0	0
Aqp4-/-.4.1	4.58	3.72	5.59	7.24	0	0	6.62	5.43	0	0	0	0	0	0	0	0	6.02	0	8.83	0	0	0	8.07	0	0	5.37	0	0	0	8.58	0	0	0	0	6.5	0	0	6.41	0	0	0	0	7.46	0	0	7.81	0	0	0
Aqp4-/-.4.10	4.39	4.58	5.42	4.91	7.68	0	7.14	6.49	0	0	0	0	0	8.75	0	0	6.9	0	10.28	0	0	0	0	0	0	5.78	0	0	6.89	6.65	0	0	0	0	7.92	0	0	7.5	6.04	0	0	4.43	8.4	0	7.64	5.85	0	0	0
Aqp4-/-.4.12	2.95	3.69	4.84	5.85	0	0	6.85	0	0	0	0	0	0	0	0	0	5.67	0	9.3	0	0	0	0	0	0	4.88	7.1	0	8.53	9.48	0	0	0	0	5.13	0	0	5.59	0	0	0	0	8.47	0	0	4.26	0	0	0
Aqp4-/-.4.13	4.77	4.43	6.09	6.67	5.13	0	5.9	6.98	0	0	0	0	0	9	0	0	6.39	0	9.4	0	0	0	0	0	0	6.89	0	0	0	4.23	2	0	0	0	8.18	0	0	0	3.85	0	0	0	7.85	8.23	4.02	5.61	0	0	0
Aqp4-/-.4.14	3.39	3.56	5.95	2.48	0	0	3.73	0	0	0	0	0	0	0	0	0	6	0	9.91	0	0	0	0	0	0	0	0	0	0	7.61	0	0	0	0	6.64	0	0	5.56	4.82	0	0	0	5.97	0	4.5	8.24	0	0	0
Aqp4-/-.4.15	2.26	2.88	4.93	4.88	0	0	7.21	0	0	0	0	0	0	0	0	0	6.04	0	9.69	0	0	0	0	0	0	0	0	0	0	6.99	0	0	0	0	0	0	0	0	0	0	0	0	6.47	0	0	6.22	0	0	0
Aqp4-/-.4.16	4.65	4.68	6.58	5.02	4.11	2	7.22	6.33	0	0	0	4.83	0	0	0	0	7.62	0	9.51	0	0	0	5.87	0	0	4.95	0	0	0	8.08	0	0	0	0	8.24	0	0	0	4.72	3.87	0	6.43	0	0	0	8.14	0	0	0
Aqp4-/-.4.17	1.54	0.55	4.19	7.57	0	0	3.11	0	0	0	0	0	0	0	0	0	5.35	0	0	0	5.75	0	0	0	0	0	0	0	0	0	0	0	0	0	0	0	0	0	0	0	0	0	0	0	0	8.42	0	0	0
Aqp4-/-.4.19	3.54	4.79	5.63	7.54	5.16	0	6.55	5.11	0	0	0	4.26	0	0	0	0	6.09	0	11.77	0	6.19	0	6.09	0	0	6.82	0	0	0	8	0	0	0	0	4.64	0	0	6.67	5.74	0	0	0	8.62	0	0	7.4	0	0	0
Aqp4-/-.4.2	4.76	4.23	6.82	5.01	0	0	8.26	0	0	0	0	4.43	0	8.38	0	0	5.14	0	8.8	0	0	0	0	0	0	6.19	0	0	0	7.73	0	0	0	0	7.89	0	6.92	0	0	0	0	0	6.78	0	0	8.38	0	0	0
Aqp4-/-.4.20	4.31	4.73	6.69	5.99	0	0	7.23	7.21	0	0	0	0	0	0	0	0	6.97	0	9.2	0	0	0	0	0	0	0	0	0	6.79	7.55	0	0	0	0	7.33	0	0	6.11	6.6	0	0	0	7.33	0	0	8.17	0	0	0
Aqp4-/-.4.21	4.37	3.46	5.96	4.21	0	0	0	4.94	0	0	0	0	0	8.95	0	0	6.53	0	8.4	0	0	0	0	0	0	0	0	0	0	0	0	0	0	0	6.72	0	0	0	0	0	0	0	0	0	0	5.65	0	0	0
Aqp4-/-.4.23	3.69	4.51	5.34	6.47	0	0	6.04	6.23	0	0	0	2.29	0	8.72	0	0	6.29	0	11.67	0	0	0	0	0	0	7.92	0	0	6.52	8.87	0	0	0	0	0	0	0	5.61	6.8	0	0	0	8.53	0	5.67	7.7	0	0	0
Aqp4-/-.4.24	5.34	4.44	6.02	5.14	6.59	4.38	5.89	5.55	0	0	0	7.01	0	0	0	0	6.03	0	8.94	3.16	0	0	6.02	0	0	0	0	0	5.01	8.09	0	0	0	0	5.85	0	0	0	0	0	0	0	6.12	0	0	7.28	0	0	0
Aqp4-/-.4.26	5.98	4.67	6.73	7.42	8.23	0	0	6.57	0	0	0	3.2	0	7.33	0	0	6.99	0	8.09	0	0	4.66	0	0	0	0	0	0	0	8.93	0	6.21	0	0	6.69	0	5.67	6.65	0	0	0	0	8.02	0	0	8.83	0	0	0
Aqp4-/-.4.27	4.8	4.22	6.17	6.3	0	0	6.41	5.36	6.66	0	0	5.42	0	0	0	0	6.71	0	10.77	5.53	0	0	6.7	0	0	6.47	0	0	0	8.85	0	0	0	0	5.65	0	0	7.85	6.92	0	0	0	7.73	0	6.02	6.54	0	0	0
Aqp4-/-.4.28	5.98	5.77	6.71	5.59	0	2.94	7.11	6.76	0	0	0	3.98	0	7.7	0	5.63	8.11	0	9.27	2.12	0	0	7.06	0	0	4.41	0	0	2.8	8.95	0	0	0	0	8.34	0	0	7.78	0	0	0	0	7.88	0	0	7.9	0	0	0
Aqp4-/-.4.29	4.99	4.46	6.1	7.34	6.05	5.67	6.54	6.93	0	0	0	5.25	0	7.06	0	0	5.45	0	9.08	0	0	0	7.22	0	0	4.46	0	0	0	5.27	0	0	0	0	7.9	0	4.82	5.62	0	0	0	0	6.17	9.17	4.81	8.55	0	0	0
Aqp4-/-.4.30	3.07	4.15	4.72	7.43	0	0	7.16	4.8	0	0	0	0	0	0	0	0	4.14	0	10.39	0	0	0	8.9	0	0	6.96	0	0	6.66	8.3	0	0	0	0	7.37	0	5.76	5.67	7.12	0	0	0	7.68	0	5.18	0	0	0	0
Aqp4-/-.4.31	4.6	4.59	6.75	7.33	0	0	7.83	4.89	0	0	0	6.65	0	9.88	0	0	6.52	6.58	9.39	0	0	0	0	0	0	0	0	0	0	7.37	0	0	0	0	5.84	0	0	7.5	0	0	0	5.15	5.8	0	0	7.99	0	0	0
Aqp4-/-.4.4	4.76	4.18	5.69	7.03	0	0	6.18	5.89	0	0	0	3.16	0	0	0	0	5.64	0	10.05	0	5.11	0	7.66	0	0	0	0	0	0	6.02	0	4.46	0	2	0	0	0	7.64	0	0	0	4.2	7.24	0	0	7.58	0	0	0
Aqp4-/-.4.5	5.2	5.16	6.47	7.45	0	0	7.66	8.88	0	0	0	0	0	9.73	0	0	6.42	0	13.07	0	0	0	8.92	0	0	8.86	0	0	8.02	10.44	0	0	0	0	0	0	0	8.31	8.69	0	0	0	8.21	0	0	7.87	0	0	0
Aqp4-/-.4.6	4.68	5.7	6.33	7.76	0	0	7.26	7.09	0	0	0	0	0	7.39	0	0	6.85	0	9.02	0	0	0	0	0	0	0	0	0	0	8.32	0	0	0	0	7.62	0	0	7.28	0	0	0	0	6.55	0	4.59	7.87	0	0	0
Aqp4-/-.4.8	5.05	4.97	6.57	4.28	0	0	5.84	3.41	0	0	0	3.73	0	0	0	0	7.5	0	10.11	0	0	0	0	0	0	0	0	0	0	7.91	0	0	0	0	6.65	0	0	7.08	7.68	0	0	0	0	0	0	7.82	0	0	0
Aqp4-/-.4.9	5.41	4.43	6.57	3.93	5.64	0	6.71	7.37	0	0	0	0	0	9.84	0	6.09	7.51	0	9.88	0	0	0	0	0	0	0	0	0	0	9.35	0	0	0	0	7.69	0	0	7.39	6.6	0	0	0	0	0	0	8.93	0	0	0
Trpv4-/-.1.1	4.69	4.93	6.84	9.7	7.09	0	4.43	8.49	0	0	0	5.09	0	0	0	7.24	6.83	0	7.9	3.43	0	0	9.73	0	0	5.76	0	0	6.33	9.12	0	5.93	0	0	6.84	0	0	8.17	0	0	0	0	7.76	0	0	8.1	0	0	0
Trpv4-/-.1.10	4.23	4.35	7.04	4.75	0	0	7.48	5.91	0	0	0	0	0	8.98	0	6.53	6.41	0	10.9	0	0	0	0	0	0	5.5	0	0	0	9.53	0	0	0	0	7.51	0	2	7.56	4.45	0	0	0	6.13	0	0	6.66	0	0	0
Trpv4-/-.1.11	3.08	3.61	5.88	6.67	0	0	5.49	0	0	0	0	4.1	0	7.98	0	0	4.31	0	9.12	0	0	0	9.05	0	0	6.49	0	0	0	7.69	0	0	0	0	6.88	0	0	8.17	5.66	0	0	0	7.27	0	0	8.29	0	0	0
Trpv4-/-.1.12	5.18	4.02	6.48	6.04	0	0	5.33	5.83	0	0	0	0	0	0	0	8.39	7.72	0	9.39	0	0	0	0	0	0	4.24	0	0	0	7.82	0	0	0	0	8.6	0	6.06	7.34	5.09	0	0	0	0	0	0	6.67	0	0	0
Trpv4-/-.1.14	3.88	3.34	7.05	8.11	0	0	7.51	7.19	0	0	0	0	0	9.29	0	0	5.73	6.69	8.88	0	0	0	0	0	0	0	7.35	0	0	0	0	0	0	0	5.13	0	0	6.13	4.98	0	0	0	0	0	0	8.69	0	0	0
Trpv4-/-.1.16	4.48	4.06	6.43	8.77	0	0	5.45	6.67	0	0	0	3.24	0	0	0	8.09	7.34	0	10.57	0	0	0	7.55	0	0	0	0	0	0	6.94	0	0	0	0	5.61	0	0	6.47	6.64	0	0	5.93	0	0	0	7.71	0	0	0
Trpv4-/-.1.17	3.69	3.59	6.6	5.97	0	0	0	0	0	0	0	5.39	0	9.02	0	4.85	4.51	0	9.73	0	0	0	0	0	0	0	0	0	0	7.54	0	0	0	0	7.21	0	0	4.52	0	0	0	0	6.65	0	0	5.86	0	0	0
Trpv4-/-.1.19	5.07	4.51	6.79	8.87	0	0	5.44	5.07	0	0	0	0	0	8.8	0	0	6.04	0	9.43	0	0	0	6.93	0	0	7.36	0	0	0	4.72	0	3.85	0	0	6.06	0	0	0	6.8	0	0	0	0	0	0	6.1	0	0	0
Trpv4-/-.1.2	4.83	4.34	6.16	7.14	0	0	7.4	7.42	6.18	0	0	0	0	0	0	8.28	5.35	0	11.37	0	0	0	0	0	0	7.17	0	0	6.75	8.38	0	0	0	0	7.38	0	0	7.07	3.25	5.94	0	0	3.49	8.34	0	8.6	0	0	0
Trpv4-/-.1.21	3.06	2.83	5.38	9	0	0	0	5.83	0	0	0	0	0	0	0	0	5.36	0	8.37	0	0	0	0	0	0	0	0	0	0	6.44	0	0	0	0	6.6	0	0	6.13	4.51	0	0	0	0	0	0	0	0	0	0
Trpv4-/-.1.25	2.85	5.25	5.89	7.63	0	0	6.88	6.93	0	0	0	0	0	8.98	0	8.4	7.08	0	10.5	0	0	0	5.82	0	0	5.11	0	0	0	9.77	0	0	0	0	7.7	0	0	7.02	4.13	0	0	5.4	8.11	0	0	6.02	0	0	0
Trpv4-/-.1.26	4.12	5.38	7.44	8.96	0	0	5.9	6.15	0	0	0	2.46	0	0	0	0	7.23	0	10.33	0	0	0	0	0	0	7.63	0	0	0	7.78	0	0	0	0	6.13	0	0	7.46	4.91	0	0	0	0	0	0	8.03	0	0	0
Trpv4-/-.1.28	0.04	2.46	0	7.26	0	6.79	0	0	0	0	0	0	0	0	0	0	2	0	8.39	0	0	0	0	0	0	4.23	0	0	0	7.99	0	0	0	0	7.23	0	0	0	0	0	0	0	0	0	0	0	0	0	0
Trpv4-/-.1.29	4.8	5.15	6.83	6.56	6.51	0	7.83	7.57	0	0	0	0	0	8.9	0	7.93	7.74	0	11.34	0	0	0	9.09	0	0	4.38	0	0	0	10.84	0	0	0	0	8.17	0	7.09	8.49	6.53	0	0	4.78	8.15	0	4.2	7.64	0	0	0
Trpv4-/-.1.3	2.47	0	2.6	5.73	0	0	0	0	0	0	0	0	0	0	0	0	4.16	0	0	0	0	0	0	0	0	0	0	0	0	0	0	0	0	0	0	0	0	5.19	0	0	0	0	0	0	0	0	0	0	0
Trpv4-/-.1.30	5.59	5.33	8.36	8.26	0	0	8.73	7.17	0	0	0	0	0	10.76	0	7.3	8.21	0	9.81	0	0	0	7.07	0	0	0	0	0	5.88	9.51	0	0	0	0	7.84	2.58	6.16	5.28	5.82	0	0	0	0	0	6.67	10.11	0	0	0
Trpv4-/-.1.31	4.58	4.16	7.46	6.21	0	0	7.56	5.12	0	0	0	0	0	9.64	0	7.74	6.77	0	8.78	0	0	0	6.96	0	0	6.23	0	0	0	7.76	0	0	0	0	5.68	0	0	6.25	6.64	0	0	0	5.85	0	0	8.47	0	0	0
Trpv4-/-.1.5	5.19	3.6	6.74	5.78	0	0	7.91	6.26	0	0	0	6.95	0	0	0	0	6.32	5.36	10.66	0	0	0	0	0	0	0	0	0	0	5.77	0	0	0	0	6.27	0	0	7.69	5.67	0	0	0	0	8.21	0	7.94	0	0	0
Trpv4-/-.1.6	4.6	4.72	7.22	8.23	0	0	7.85	7.22	0	0	0	0	0	10.65	0	0	7.21	0	10.18	0	0	0	0	0	0	0	0	0	0	10.04	0	0	0	0	7.03	0	0	0	6.47	0	0	0	0	0	0	9.08	0	0	0
Trpv4-/-.1.8	3.9	4.49	6.01	3.58	0	0	7.51	7.15	0	0	0	0	0	0	0	7.5	7.25	5.07	10.4	0	0	0	6.77	0	0	5.76	0	0	0	8.16	0	0	0	0	7.71	0	5.9	7.38	3.56	0	0	0	6.25	0	6.14	8.27	0	0	0
Trpv4-/-.1.9	3.76	4.71	6.45	12.76	5.43	0	5.98	5.22	0	0	0	0	0	7.33	0	0	6.77	5.42	10.28	0	0	0	0	0	0	0	0	0	6.72	8.67	0	0	0	0	7.6	0	0	7.71	0	0	0	0	8.34	0	0	7.03	0	0	0
Trpv4-/-.2.1	3.02	3.09	4.67	5.63	0	0	3.65	4.62	0	0	0	3.56	0	0	0	0	4.39	0	8.19	2.86	0	0	0	0	0	3.27	0	0	0	5.91	0	0	0	0	0	0	0	6.62	4.54	0	0	0	0	0	0	5.63	0	0	0
Trpv4-/-.2.10	3.39	3.36	6.06	7.32	0	0	6.96	6	0	0	0	0	0	0	0	0	5.61	0	10.14	0	0	0	8.14	0	0	0	0	0	0	7.83	0	0	0	0	7.12	0	0	7.4	0	0	0	0	0	0	0	4.19	0	0	0
Trpv4-/-.2.12	4.7	2.61	6.28	6.37	0	0	6.82	0	0	0	0	0	0	0	0	7.22	5.71	0	9.42	0	0	0	7.43	0	0	3.71	0	0	0	6.73	0	0	0	0	7.52	0	0	7.39	6.66	0	0	0	0	0	0	7.08	0	0	0
Trpv4-/-.2.13	3.33	3.65	5.66	6.59	0	0	4.84	3.86	0	0	0	0	0	7.92	0	0	5.59	0	7.08	0	0	0	0	0	0	3.68	0	0	0	0	0	0	0	0	0	0	5.64	0	0	0	0	0	0	0	0	5.96	0	0	0
Trpv4-/-.2.14	4.34	4.27	5.94	9.77	0	0	5.39	2.64	0	0	0	4.45	0	0	0	7.13	6.48	0	7.03	0	0	0	7.64	0	0	4.71	0	0	0	7.63	0	0	0	0	0	0	0	0	0	0	0	0	0	0	4.25	4.23	0	0	0
Trpv4-/-.2.15	3.06	3.56	6.13	4.18	0	0	5.63	0	0	0	0	0	0	0	0	6.55	6.07	0	9.36	0	0	0	0	0	0	6.51	0	0	0	7.92	0	0	0	0	7.53	0	7.91	4.75	0	0	0	0	0	0	5.02	6.57	0	0	2
Trpv4-/-.2.19	4.27	4.7	6.78	4.57	0	0	8.06	6.69	0	0	0	0	0	10.29	0	9.75	6.71	0	10.29	0	0	0	0	0	0	4.65	0	0	5.36	9.04	0	4.66	0	0	0	0	0	7.13	6.33	0	0	0	8.13	0	5.1	6.53	0	0	0
Trpv4-/-.2.2	2.72	2.14	4.31	2.61	0	0	3.57	0	0	0	0	5.25	0	0	0	0	4.85	0	0	0	0	0	0	0	0	0	0	0	0	0	0	0	0	0	5.85	0	0	0	0	0	0	0	0	0	0	0	0	0	0
Trpv4-/-.2.20	3.9	3.09	5.83	7.85	6.98	0	0	6.32	0	0	0	0	0	0	0	7.21	5.07	0	8.56	0	0	0	0	0	0	5.02	0	0	0	0	0	0	0	0	7.08	0	0	5.55	4.84	0	0	0	0	10.09	6.17	4.32	0	0	0
Trpv4-/-.2.21	3.34	5.13	5.86	5.4	0	0	7.69	0	0	0	0	0	0	0	0	8.46	2.15	0	0	0	0	0	0	0	0	0	0	0	0	5.49	0	0	0	0	5.8	0	0	8.08	4.85	0	0	0	0	0	0	4.89	0	0	0
Trpv4-/-.2.22	4.91	3.86	7.02	5.9	0	0	6.45	7.02	0	0	0	0	0	7.89	0	8.87	7.65	0	8.83	0	0	0	0	0	0	6.21	0	0	0	7.48	0	0	0	0	5.91	0	0	4.86	6.04	0	0	0	0	0	6.74	7.42	0	0	0
Trpv4-/-.2.23	3.44	4.25	5.72	9.55	6.23	0	5.95	6.68	0	0	0	0	0	0	0	5.21	5.77	0	9.61	0	0	0	0	0	0	7.16	0	0	0	6.16	0	0	0	0	5.99	0	0	5.85	6.66	0	0	0	0	0	0	5.41	0	0	0
Trpv4-/-.2.24	2.75	2.84	6.23	8.85	0	0	5.79	4.44	0	0	0	0	0	0	0	8.79	5.5	5.83	10.4	0	0	0	7.82	0	0	6.06	0	0	0	7.73	0	0	0	0	0	0	0	6.69	5.54	0	0	0	5.66	0	0	7.55	0	0	0
Trpv4-/-.2.25	4.66	4.68	6.68	6.52	0	0	8	6.16	0	0	0	0	0	0	0	8.69	6.8	0	8.32	0	4.93	0	0	0	0	6.36	0	0	0	0	0	0	0	0	7.32	0	0	6.55	7.37	0	0	0	8.32	0	0	7.45	0	0	0
Trpv4-/-.2.27	5.14	4.69	6.52	6.56	6.81	5.16	7.43	6.59	0	0	0	4.46	0	10.04	0	4.83	7.43	0	10.48	0	0	0	5.63	0	0	4.84	0	0	0	8.89	0	5.68	0	0	7.45	0	0	6.84	6.88	3.54	0	0	6.55	0	3.4	8.7	0	0	0
Trpv4-/-.2.28	4.57	4.27	6.22	8.48	8.06	5.21	6.74	8.39	0	0	0	0	0	7.74	0	7.79	7.04	0	8.65	0	0	0	0	0	0	0	0	0	0	5.68	0	0	0	0	4.74	0	3.87	6.51	5.53	0	0	0	0	0	0	7.01	0	0	0
Trpv4-/-.2.4	4.59	4.2	5.58	6.76	3.98	0	6.94	6.63	0	0	0	3.59	0	0	0	0	6.37	0	10.78	0	0	0	0	0	0	7.34	0	0	0	9.45	0	0	0	0	4.82	0	0	8.15	5.06	0	0	0	8.85	0	0	7.79	0	0	0
Trpv4-/-.2.8	4.09	2.42	6.31	4.09	0	0	5.49	5.62	0	0	0	2.04	0	6.88	0	9.19	6.47	0	7.89	0	0	0	8.65	0	0	4.96	0	0	0	7.91	0	0	0	0	0	0	0	5.21	4.58	0	0	0	5.77	0	0	6.32	0	0	0
Trpv4-/-.2.9	3.35	4.66	5.99	7.17	0	0	6.8	4.34	0	0	0	0	0	0	0	7.83	3.13	3.23	0	0	0	0	0	0	0	0	0	2.99	0	5.15	0	0	0	0	6.47	0	0	6.61	5.97	0	0	0	0	0	0	0	0	0	0
Trpv4-/-.3.12	3.65	3.78	6.37	7.81	0	0	0	5.38	0	0	0	6.78	0	11.39	0	0	6.28	4.43	9.99	0	0	0	0	0	0	0	0	0	0	0	0	2.38	0	0	6.89	0	0	0	6.4	0	0	0	7.1	0	0	7.89	0	0	0
Trpv4-/-.3.14	4.08	3.84	5.84	5.3	0	0	7.43	6.58	0	0	0	0	0	0	0	7.58	4.53	6.16	11.78	0	0	0	0	0	0	0	0	0	6.04	6.67	0	0	0	0	6.51	0	0	8.17	7.16	0	0	0	6.94	0	6.05	7.97	0	0	0
Trpv4-/-.3.15	5.49	5.2	7.06	11.24	5.79	0	6.92	7.89	0	0	0	6.94	0	0	0	8.24	7.58	0	9.57	0	0	4.75	6.32	0	0	6.7	0	0	0	9.48	0	3.61	0	0	8.01	0	5.81	8.14	0	0	0	0	8.42	0	6.14	8.3	0	0	0
Trpv4-/-.3.16	4.13	3.59	6.51	5.77	6.13	0	6.49	7.94	0	0	0	6.48	0	8.11	0	9.9	6.43	0	9.7	0	3.27	0	0	0	0	0	0	0	0	6.77	0	0	0	0	6.24	0	5.54	3.59	0	0	0	0	4.58	0	5.94	6.68	0	0	0
Trpv4-/-.3.17	3.8	4.06	6.92	6.63	0	0	6.7	7.39	0	0	0	0	0	0	0	6.09	6.45	0	9.13	0	0	0	0	0	0	3.88	0	0	0	6.5	0	0	0	0	5.7	0	0	8.1	5.18	0	0	0	6.32	0	0	6.87	0	0	0
Trpv4-/-.3.19	4.74	3.59	6.46	5.99	0	0	3.9	6.03	0	0	0	0	0	0	0	0	7.22	0	10.65	0	5.56	0	0	0	0	5.05	0	0	0	6.69	0	0	0	0	7.4	0	0	6.74	5.96	0	0	0	0	0	5.22	7.02	0	0	0
Trpv4-/-.3.20	4.01	4.16	6.7	8	0	0	7.38	0	0	0	0	9.26	0	8.93	5.29	9.24	6.23	0	9.58	0	0	0	7.05	0	0	6.69	0	0	0	6.1	0	4.35	0	0	6.05	0	6.35	0	4.57	0	0	6.35	6.92	8.16	0	7.63	0	0	0
Trpv4-/-.3.22	3.62	2.71	5.86	7.17	0	0	6.53	3.62	0	0	0	0	0	8.25	0	0	5.88	0	7.04	0	0	0	0	0	0	6.97	0	0	0	3.86	0	0	0	0	6.39	0	0	6.69	3.99	0	0	0	8.05	0	0	6.11	0	0	0
Trpv4-/-.3.23	5.77	4.86	7.42	5.34	3.7	0	7.78	7.69	0	0	0	5.37	0	9.49	0	7.01	7.66	0	10.77	0	0	0	2	0	0	7.68	0	0	6.11	10.01	0	0	0	0	9.14	0	5.88	6.73	0	0	0	0	10.19	8.37	0	7.88	0	0	0
Trpv4-/-.3.24	3.71	3.5	4.55	8.23	0	5.22	6.03	7.32	0	0	0	0	0	6.79	0	0	3.45	4.85	9.66	0	0	0	0	0	0	0	0	0	5.88	7.59	0	0	0	0	6.5	0	5.17	7.72	6.64	0	0	0	5.95	0	4.11	5.55	0	0	0
Trpv4-/-.3.3	3.6	3.03	5.7	8.31	0	0	6.29	0	0	0	0	4.48	0	9.79	0	0	5.68	0	5.93	0	0	0	0	0	0	0	0	0	0	0	0	0	0	0	6.4	0	0	6.57	6.53	0	0	0	0	0	0	4.67	0	0	0
Trpv4-/-.3.30	4.13	4.63	5.47	0	0	0	7.56	8.5	0	0	0	0	0	0	0	8.61	6.67	5.35	11.73	0	0	0	9.05	0	0	7.09	0	0	7.59	7.9	0	0	0	0	8.04	0	0	8.39	5.74	0	0	0	8.3	0	7.15	8.49	0	0	0
Trpv4-/-.3.31	4.6	3.92	7.12	6.37	0	0	6.15	6.14	0	0	0	0	0	0	0	0	7.68	6.49	9.59	0	0	0	0	0	0	0	0	0	0	4.55	0	0	0	6.41	8.07	0	0	7.37	6.63	0	0	4.01	0	0	0	7.51	0	0	0
Trpv4-/-.3.4	3.89	3.82	4.59	5.32	0	0	5.56	5.54	0	0	0	0	0	5.74	0	5.26	5.97	0	10.39	0	0	0	7.57	0	0	5.54	0	0	6.73	8.69	0	0	0	0	5.98	0	0	6.18	0	0	0	0	5.7	0	0	7.18	0	0	0
Trpv4-/-.3.6	4.79	5.2	6.89	8.79	0	0	7.33	6.88	0	0	0	0	0	8.51	0	8.02	7.53	6.76	10.32	0	0	0	0	0	0	0	0	0	0	7.19	0	0	0	0	7.14	0	0	6.5	3.25	0	0	0	5.5	0	5.83	7.95	0	0	0
Trpv4-/-.3.7	4.23	3.49	6.49	7.04	0	0	7.95	6.6	0	0	0	4.81	0	0	0	5.3	6.88	0	8.98	0	0	0	0	0	0	5.56	0	0	0	7.55	0	0	0	0	0	0	0	7.58	4.24	0	0	0	0	0	0	7.2	0	0	0
Trpv4-/-.3.8	2.25	3.46	5.94	4.66	0	0	5.85	6.97	0	0	0	2	0	9.11	0	0	6.3	0	11.22	0	0	0	6.36	0	0	0	0	0	0	0	0	0	0	0	5.27	0	0	6.82	4.88	0	0	0	7.62	0	6.87	6.33	0	0	0
Trpv4-/-.3.9	4.36	4.85	5.09	4.99	0	0	6.85	7.42	0	0	0	0	0	0	0	6.48	6.97	0	10.32	0	0	0	0	0	0	5.44	4.94	0	0	8.95	0	0	0	0	7.61	0	7.36	8.14	5.6	0	0	0	8.12	0	7.75	9.4	0	0	0
Ctrl.1.10	3.85	4.52	6.27	5.25	0	0	7.41	5.82	0	0	0	0	0	8.47	0	7.6	7.41	0	11.31	0	0	0	0	0	0	7.5	0	0	6.71	7.08	0	0	0	0	7.96	0	5.44	7.73	6.07	0	0	0	5.85	0	6.3	7.84	0	0	0
Ctrl.1.12	4.37	3.78	6.87	7.52	6.86	0	7.84	6.8	0	0	0	0	0	8.47	0	7.59	6.72	7.26	10.54	0	0	0	0	0	0	7.5	0	0	7.61	9.18	0	0	0	0	6.95	0	6.72	6.73	6.98	0	0	0	0	8.03	4.65	6.75	0	0	0
Ctrl.1.13	5.21	5.66	7.62	9.97	7.74	0	8.87	7.78	0	0	0	7.08	0	11.32	0	10.29	8.4	0	9.77	0	0	0	0	0	0	8.09	0	0	0	9.8	0	0	0	0	6.72	0	0	10.05	6.68	0	0	0	8.05	11.7	0	9.15	0	0	0
Ctrl.1.15	4.43	4.77	6.77	8.82	0	0	6.5	5.67	0	0	0	0	0	9.11	0	9.11	7.82	6.21	10.42	0	0	0	0	0	0	6.37	0	0	7.02	7.98	0	0	0	0	7.27	0	7.72	7.53	7.19	0	0	0	7.54	0	0	7.46	0	0	0
Ctrl.1.16	3.83	4.65	6.53	8.51	0	0	6.72	3.89	0	0	0	3.41	0	0	0	8.15	4.66	0	0	0	0	0	0	0	0	5.19	0	0	0	7.26	0	0	0	0	6.13	0	6.07	8.1	6.83	0	0	0	0	8.71	0	5.67	0	0	0
Ctrl.1.19	4.64	4.49	6.57	8.99	0	6.91	7.54	7.76	0	0	0	0	0	10.49	0	0	7.03	0	11.33	0	0	0	0	0	0	7.84	0	0	8.17	7.86	0	0	0	0	7.65	4.7	0	9.52	7.87	0	0	0	8.62	0	0	7.21	0	0	0
Ctrl.1.2	4.05	3.61	6.08	7.44	6.06	0	7.26	6.12	0	0	0	0	0	9.19	0	7.45	6.66	5.89	10.85	0	0	0	9.11	0	0	5.12	0	0	0	8.27	0	6.99	0	0	6.33	0	0	7.96	6.47	0	0	0	6.84	0	0	6.4	0	0	0
Ctrl.1.20	3.49	3.7	5.68	7.07	0	0	8.73	6.89	0	0	0	0	0	0	0	0	6.25	6.89	11	0	0	0	8.62	0	0	5.71	0	0	0	6.84	0	0	0	0	5.94	0	0	7.11	7.62	0	0	0	0	0	0	0	0	0	0
Ctrl.1.23	5.22	5.12	6.43	9.9	5.7	4.16	8.14	0	0	0	0	0	0	0	0	8.72	7.06	6.36	10.91	0	0	0	0	0	0	6.84	0	0	6.99	8.49	0	0	0	0	6.89	0	6.82	7.88	6.38	0	0	0	7.78	0	0	8.87	0	0	0
Ctrl.1.24	3.78	2.95	6.04	8.86	6.46	0	7.11	5.28	0	0	0	0	0	4.79	0	0	5.57	0	10.3	0	0	0	0	0	0	8.05	0	0	7.22	7.71	0	0	0	0	5.44	0	5.58	8.02	6.15	0	0	0	0	0	4.59	7.36	0	0	0
Ctrl.1.26	4.82	4.73	7.21	7.18	6.35	0	6.02	7.83	0	0	0	0	0	10.61	0	9.43	7.5	5.77	10.28	0	0	0	0	0	0	6.78	0	0	7.14	8.35	0	0	0	0	8.71	0	7.34	8.67	6.81	0	0	0	8.91	9.16	0	8.61	0	0	0
Ctrl.1.28	4.41	4.84	5.63	8.19	8.67	0	7.97	7.7	0	0	0	0	0	0	0	9.65	7.18	5.91	11.93	0	0	0	0	0	0	8.53	0	0	8.75	9.79	0	0	0	0	7.52	0	8.45	10.18	6.74	0	0	0	8.58	0	0	8.61	0	0	0
Ctrl.1.29	4.55	4.76	5.96	10	7.03	0	6.94	7.91	0	0	0	0	0	8.61	0	0	7.12	0	10.41	0	0	0	8.12	0	0	7.21	0	0	6.81	9.34	0	6.04	0	0	6.53	0	7.16	8.57	0	0	0	0	8.58	9.07	0	7.46	0	0	0
Ctrl.1.3	3.3	4.58	5.92	7.37	0	0	6.72	7.11	0	0	0	0	0	8.18	0	7.34	6.46	4.19	10.35	0	0	0	0	0	0	7.09	0	0	0	9.44	0	0	0	0	6.09	0	5.62	8.18	5.42	0	0	0	8.57	0	0	7.27	0	0	0
Ctrl.1.30	5.23	5.18	6.78	9.33	5.87	5.83	8.11	8.26	0	0	0	6.12	0	11.84	0	8.86	7.81	0	10.85	0	0	0	8.47	0	0	7.71	0	0	7.73	9.59	0	0	0	0	8.79	0	7.65	9.32	5.95	0	0	0	9.05	0	0	9.09	0	0	0
Ctrl.1.31	4.55	4.03	6.18	11.45	6.75	5.67	7.15	6.99	0	0	0	0	0	0	0	7.85	7.05	6.56	10.67	0	0	0	7.32	0	0	7.34	0	0	7.54	5.5	0	5.49	0	0	6.39	0	0	7.73	5.27	0	0	0	8.13	9.47	0	6.48	0	0	0
Ctrl.1.5	4.3	3.93	6.57	9.52	0	0	7.93	6.45	0	0	0	0	0	11.03	0	10.11	7.4	6	10.91	0	0	0	8.72	0	0	7.23	0	0	8.05	8.83	0	0	0	0	6.87	0	7.93	8.11	0	0	0	6.34	6.46	0	0	8.62	0	0	0
Ctrl.1.6	4.02	4.44	6.12	8.1	0	0	8.14	6.62	0	0	0	0	0	9.93	0	9.21	7.11	6.09	10.91	0	0	0	0	0	0	7.52	0	0	0	8.07	0	0	0	0	6.81	4.36	0	6.52	0	0	0	0	8	0	0	8.02	0	0	0
Ctrl.1.7	3.27	3.41	4.4	8.44	0	0	0	7.32	0	0	0	0	0	9.28	0	7.59	4.86	0	9.33	0	0	0	0	0	0	8.03	0	0	0	8.59	0	0	0	0	0	0	6.38	7.9	6.14	0	0	0	0	0	0	7.7	0	0	0
Ctrl.1.8	4.26	4.51	6.61	8.55	0	0	5.32	4.99	0	0	0	0	0	0	0	7.41	6.58	0	10.81	0	0	0	6.64	0	0	0	0	0	6.99	7.62	0	0	0	0	6.66	0	6.72	7.12	5.85	0	0	0	6.16	0	0	0	0	0	0
Ctrl.1.9	3.92	3.72	6.4	7.44	6.14	0	7.51	6.05	0	0	0	4.67	0	0	0	7.54	5.96	7.41	11.21	0	0	0	0	0	0	6.47	0	0	0	8.94	0	0	0	0	8.74	0	5.79	8.5	6.45	0	0	0	8.9	0	0	7.73	0	0	0
Ctrl.2.1	3.22	3.04	5.44	6.46	0	0	4.98	5.11	0	0	0	0	0	0	0	7.98	6.12	0	8.91	0	0	0	0	0	0	0	0	0	0	0	0	0	0	0	4.66	0	0	6.91	4.63	0	0	0	0	0	0	7.22	0	0	0
Ctrl.2.10	4.47	3.29	4.89	7.72	0	0	6	4.6	0	0	0	0	0	0	0	7.89	4.81	0	9.54	0	0	0	0	0	0	4.91	0	0	0	6.47	0	0	0	0	4.98	0	5.73	8.56	5.26	0	0	0	7.4	0	5.78	5.05	0	0	0
Ctrl.2.11	4.35	3.87	6.33	9.12	0	0	8.05	4.95	0	0	0	0	0	9.31	0	8.41	6.72	0	9.55	0	0	0	8.38	0	0	0	0	0	0	8.53	0	0	0	0	0	0	0	7.8	5.48	0	0	0	6.39	0	0	6.37	0	0	0
Ctrl.2.12	4.07	3.98	5.54	8.94	0	0	7.28	5.82	0	0	0	0	0	0	0	7.18	5	0	9.74	0	0	3.7	0	0	0	0	0	0	7.12	4.04	0	0	0	0	0	0	7.39	5.7	6.56	0	0	0	0	0	0	7.03	0	0	0
Ctrl.2.13	5.42	5.13	7.33	7.61	6.87	0	8.3	6.99	0	0	0	5.51	0	9.9	0	8.93	7.44	0	10.37	0	0	0	8.42	0	0	7.31	0	0	0	8.28	0	6.25	0	0	7.65	0	6.56	8.19	7.27	0	0	0	8.97	0	0	8.4	0	0	0
Ctrl.2.14	4.17	4.77	6.49	8.11	0	0	7.16	6.9	0	0	0	0	0	8.9	0	8.81	7.07	0	10.08	0	0	0	0	0	0	0	0	0	0	8.61	0	0	0	0	8.14	0	4.77	8.07	5.41	0	0	0	0	7.47	0	7.39	0	0	0
Ctrl.2.15	4.12	4.04	6.61	6.34	0	0	6.12	6.37	0	0	0	0	0	8.94	0	0	5.44	5.03	10.08	0	0	0	0	0	0	7.46	0	0	6.61	8.58	0	0	0	0	5.81	3.75	0	5.12	6.01	0	0	0	7.14	8.99	0	6.53	0	0	0
Ctrl.2.16	4.54	4.66	6.04	7.54	0	0	4.55	6.2	0	0	0	4.87	0	4.06	0	0	6.79	0	9.92	0	0	0	5.04	0	0	5.76	0	0	0	8.58	0	0	0	0	6.72	0	5.86	7.34	4.54	0	0	0	8.29	0	0	7.76	0	0	0
Ctrl.2.19	3.74	3.67	6.41	7.13	0	0	8.41	5.32	0	0	0	0	0	0	0	9.55	6.49	5.18	10.7	0	0	0	0	0	0	0	0	0	7.07	7.19	0	0	0	0	8.36	0	7.31	8.32	5.2	0	0	4.44	0	0	0	7.72	0	0	0
Ctrl.2.20	4.67	4.7	6.57	8.12	0	0	8.88	7.81	0	0	0	0	0	9.41	0	8.44	7.27	0	10.47	0	0	0	0	0	0	7.85	0	0	0	9.86	0	0	0	0	7.76	0	7.28	8.59	7.7	5.09	0	0	0	0	0	7.72	0	0	0
Ctrl.2.22	4.53	4.25	6.48	6.53	0	0	8.22	0	0	0	0	0	0	9.13	0	8.02	6.52	5.69	11.15	0	0	0	7.39	0	0	7.72	0	0	7.4	9.85	0	0	0	0	7.79	0	6.8	9.23	6.83	0	0	0	8.91	0	0	6.44	0	0	0
Ctrl.2.23	3.3	3.95	6.53	9.15	0	0	7.91	6.76	0	0	0	0	0	0	0	8.47	6.43	0	10.72	0	0	0	0	0	0	0	0	0	7.31	7.12	0	0	0	0	6.07	0	5.92	7.56	4.79	0	0	0	0	0	0	7.34	0	0	0
Ctrl.2.24	3.88	3.13	5.43	9.91	0	0	7.91	6.22	0	0	0	0	0	0	0	7.71	6.63	0	7.19	0	0	0	0	0	0	0	0	0	0	6.73	0	0	0	0	6.17	0	5.64	5.54	4.39	0	0	0	0	0	4.43	6.11	0	0	0
Ctrl.2.25	3.12	2.97	5.47	3.86	6.13	0	4.8	5.02	0	0	0	0	0	2.59	0	5.26	6.39	5.2	8.41	0	0	0	0	0	0	0	0	0	0	6.13	0	0	0	0	5.37	0	3.91	6.11	3.99	0	0	0	3.57	0	0	6.88	0	0	0
Ctrl.2.26	3.82	3.3	5.11	7.31	0	0	4.62	5.76	0	0	0	5.84	0	0	0	0	6.76	0	8.51	0	0	0	0	0	0	0	0	0	0	8.69	0	0	0	0	6.11	0	0	4.65	5.37	0	0	0	2	0	0	6.75	0	0	0
Ctrl.2.27	5.53	4.89	7.74	9.49	0	0	8.84	7.65	0	0	0	0	0	11.7	0	10.21	7.88	6.43	11.65	0	0	0	0	0	0	8.79	0	0	8.86	10.11	0	0	0	0	7.87	0	8.93	9.96	8.14	0	0	0	7.76	0	0	8.9	0	0	0
Ctrl.2.28	4.9	4.91	6.94	7.36	7.29	0	7.45	7.39	0	0	0	0	0	10.33	0	8.95	7.32	0	9.87	0	0	0	0	0	0	7.46	0	0	8.95	10.58	0	0	0	0	6.95	0	0	8.82	6.98	0	0	7.08	8.48	0	0	7.26	0	0	0
Ctrl.2.29	3.91	4.28	6.43	9.32	0	0	5.71	5.78	0	0	0	0	0	7.96	0	0	5.87	0	11.35	0	0	0	6.79	0	0	7.2	0	0	0	7.22	0	0	0	0	6.23	0	6.77	8.35	6.99	0	0	0	5.62	0	6.11	8.57	0	0	0
Ctrl.2.3	3.86	3.96	6.36	5.42	0	0	6.49	7.79	0	0	0	3.06	0	4.87	0	6.09	6.7	0	9.71	0	0	0	5.89	0	0	6.86	0	0	0	7.58	0	0	0	0	7.22	0	6.33	6.35	0	0	0	0	0	0	0	7.19	0	0	0
Ctrl.2.31	3.5	3.88	5.97	6.53	0	0	6.78	7.77	0	0	0	4.23	0	9.02	0	8.82	5.49	0	9.74	0	0	0	0	0	0	0	0	0	6.6	6.9	0	0	0	0	4.61	0	0	7.06	7.12	0	0	0	0	0	0	7.44	0	0	0
Ctrl.2.4	3.09	3.59	5.95	4.22	0	0	6.95	6.8	0	0	0	0	0	3.73	0	7.18	4.48	0	8.48	0	0	0	0	0	0	6.61	0	0	0	7.29	0	3.34	0	0	7.96	0	4.66	6.57	0	0	0	0	5.72	0	0	5.89	0	0	0
Ctrl.2.5	5.35	5.15	6.38	9.71	4.78	6.1	5.28	6.92	0	0	0	0	0	8.71	0	8.81	7.71	0	11.23	0	0	0	0	0	0	7.08	0	0	7.19	10.1	0	0	0	0	6.49	0	7.37	9.24	7.88	0	0	5.21	7.98	0	0	8.57	0	0	0
Ctrl.2.6	5.26	5.32	7.48	6.64	6.9	0	0	0	0	0	0	0	0	0	0	7.96	7.19	6.83	11.48	0	0	0	9.12	0	0	8.01	0	0	7.21	8.73	0	0	0	0	6.9	0	0	8.85	7.83	0	0	0	7.29	0	0	8.77	0	0	0
Ctrl.2.7	5.06	4.97	6.19	9.3	0	0	8.15	6.85	0	0	0	0	0	0	0	0	7.39	6.75	11.54	3	0	0	8.93	0	0	7.62	0	0	0	9.3	0	0	0	0	5.85	0	8.44	8.53	7.14	0	0	0	9.51	0	5.98	8.57	0	0	0
Ctrl.2.8	4.58	3.64	6.13	7.98	0	0	4.98	6.43	0	0	0	3.6	0	0	0	8.74	5.3	0	10.01	0	0	0	7.71	0	0	0	0	0	0	7.71	0	0	0	0	7.65	0	4.05	7.89	5.46	0	0	0	8.68	0	0	7.87	0	0	0
Ctrl.3.1	3.19	2.72	5.68	4.67	5.49	0	5.8	5.13	0	0	0	0	0	0	0	6.22	4.61	0	2	0	0	0	0	0	0	2.31	0	0	0	5.58	0	0	0	0	3.65	0	5.39	0	4.47	0	0	0	0	0	4.66	6	0	0	0
Ctrl.3.10	4.13	4.02	5.44	3.54	0	0	6.33	5.88	0	0	0	0	0	0	0	4.44	5.17	2.93	9.72	0	0	0	0	0	0	5.58	0	0	6.48	8.35	0	0	0	0	6.43	0	5.05	6.18	0	0	0	0	7.25	0	4.67	7.46	0	0	0
Ctrl.3.11	3.81	3.8	6.01	7.8	0	0	7.22	6.65	0	0	0	0	0	10.76	0	0	6.73	0	10.3	0	0	0	0	0	0	5.57	0	0	0	7.07	0	0	0	0	0	0	6.86	6.81	5.93	0	0	0	0	0	0	7.82	0	0	0
Ctrl.3.12	3.79	2.96	6.31	7.96	5.17	2.7	7.08	5.97	0	0	0	2.84	0	0	0	6.79	6.03	0	9.91	0	0	0	0	0	0	6.23	0	0	0	6.66	0	0	0	0	6.77	2.88	0	6.89	5.42	0	0	0	6.62	0	0	7.34	0	0	0
Ctrl.3.13	4.68	4.59	6.09	8.69	0	0	0	5.05	0	0	0	0	0	9.22	0	8.02	6.98	0	9.94	0	0	0	0	0	0	0	0	0	0	7.37	0	0	0	0	7	0	7.01	7.67	6.58	0	0	0	0	0	0	7.56	0	0	0
Ctrl.3.14	4.23	5.23	7.46	9.19	0	0	7.61	7.67	0	0	0	5.91	0	0	0	9.27	7.48	5.98	10.94	0	0	0	0	0	0	7.25	7.1	0	0	9.51	0	0	0	0	5.93	0	8.1	9.25	0	0	0	0	0	0	0	7.74	0	0	0
Ctrl.3.16	4.23	4.86	6.68	9.26	7.35	0	7.39	6.79	0	0	0	4.39	0	0	0	8.04	6.51	4.2	10.04	0	0	0	0	0	0	6.46	0	0	7.58	7.76	0	0	0	0	7.3	0	6.85	8.03	5.7	0	0	0	8.25	0	0	7.31	0	0	0
Ctrl.3.17	4.19	4.68	6.41	7.8	0	0	7.06	5.6	0	0	0	0	0	10.39	0	6.04	6.44	0	8.15	0	0	0	0	0	0	5.14	0	0	0	6.55	0	0	0	0	3.14	0	4	8.18	6.23	0	0	0	0	6.81	0	7.45	0	0	0
Ctrl.3.18	4.45	3.93	6.51	8.08	4.86	5.16	7.21	8	0	0	0	5.79	0	9.45	0	9.28	5.86	0	8.56	0	0	0	0	0	0	0	0	0	0	0	0	0	0	0	6.16	0	6.58	7.77	4.19	0	0	0	8.17	0	0	8	0	0	0
Ctrl.3.2	3.53	3.71	6.05	3.73	0	0	6.83	3.97	0	0	0	0	0	6.67	0	6.48	4.38	0	9.65	0	0	2	0	0	0	6.75	0	0	4.21	8.18	0	0	0	0	3.95	0	0	6.56	0	0	0	3.9	7.75	0	0	6.18	0	0	0
Ctrl.3.20	6.37	5.71	6.96	10.89	7.74	6.32	7.59	6.42	0	0	0	6.73	0	10.78	0	10.85	7.46	0	11.51	0	0	0	9.24	0	0	6.93	0	0	8.22	9.54	0	6.48	0	0	8.58	0	9.44	9.42	6.09	0	0	0	0	9.74	0	8.86	0	0	0
Ctrl.3.21	5.08	4.97	7.21	7.43	0	0	8.55	6.89	0	0	0	4.4	0	9.83	0	8.99	7.92	0	10.11	0	0	0	8.98	0	0	6.33	0	0	7.81	9.43	0	0	0	0	8.01	0	7.44	7.03	7.86	0	0	0	0	8.88	7.55	8.35	0	0	0
Ctrl.3.22	3.75	3.61	6.45	7.55	0	0	6.7	6.13	0	0	0	0	0	10.11	0	0	7.19	0	9.55	0	0	0	0	0	0	0	0	0	0	8.69	0	0	0	0	3.5	0	6.76	8.39	5.55	0	0	0	0	9.23	5.03	7.3	0	0	0
Ctrl.3.23	4.7	4.67	6.54	7.78	0	0	7.99	6.93	0	0	0	0	0	10.05	0	8.66	7.51	0	10.9	0	0	0	6.63	0	0	7.24	0	0	0	8.74	0	0	0	0	6.41	0	0	8.05	0	0	0	0	8.41	0	0	6.99	0	0	0
Ctrl.3.25	1.66	0.72	3.68	4.33	0	0	6.94	0	0	0	0	0	0	0	0	7.65	4.18	0	0	0	0	0	3.75	0	0	0	0	0	0	0	0	0	0	0	0	0	4.9	0	3.82	0	0	0	0	0	0	3.43	0	0	0
Ctrl.3.27	4.12	3.06	6.59	8.18	0	0	6.71	5.74	0	0	0	0	0	0	0	7.63	6.77	0	9.9	0	0	0	0	0	0	0	0	0	6.81	7.39	0	0	0	0	6.21	0	7.05	7.91	6.73	0	0	0	4.55	0	0	8.13	0	0	0
Ctrl.3.28	3.61	3.56	6.43	9.65	0	0	5.25	7.15	0	0	0	0	0	8.36	0	6.21	6.31	0	9.83	0	0	0	0	0	0	7	0	0	0	4.91	0	0	0	0	4.4	0	4.43	6.14	4.29	0	0	4.28	4.63	0	0	7.41	0	0	0
Ctrl.3.29	3.07	3.27	3.34	7.83	4.43	0	5.02	5.98	0	0	0	0	0	4.13	0	0	4.82	0	7.27	0	0	0	0	0	0	5.66	0	0	0	8.85	0	0	0	0	7.41	0	6.91	7.26	5.03	0	0	0	0	0	0	6.34	0	0	0
Ctrl.3.3	4.09	4.16	6.62	6.77	0	0	0	6.7	0	0	0	0	0	2	0	6.42	5.79	0	9.37	0	0	0	0	0	0	8.25	0	0	0	7.44	0	0	0	0	6.07	0	4.08	6.77	7.63	0	0	0	8.23	0	0	6.63	0	0	0
Ctrl.3.31	4.28	4.22	6.52	10.92	0	0	6.88	4.55	0	0	0	4.38	0	0	0	7.54	6.62	0	6.94	0	0	0	7.67	0	0	5.61	0	0	0	8.84	0	0	0	0	7.16	0	7.05	7.55	0	0	0	0	0	0	0	8.25	0	0	0
Ctrl.3.6	4.49	4.04	6.77	9.26	0	0	7.37	6.55	0	0	0	0	0	0	0	8.2	6.83	0	9.8	0	0	0	7.62	0	0	6.43	0	0	6.6	8.55	0	0	0	0	7.32	0	0	7.82	6.67	0	0	0	7.24	0	0	7.98	0	0	0
Ctrl.3.7	3.76	2.94	5.48	4.71	0	0	6.77	4.91	0	0	0	0	0	8.2	0	0	4.79	0	8.95	0	0	0	0	0	0	5.25	0	0	5.67	8.29	0	0	0	0	3.1	0	3.99	7.44	3.92	0	0	0	5.53	0	5.29	8.31	0	0	0
Ctrl.3.8	3.14	2.38	4.45	5.76	0	0	3.63	5.03	0	0	0	0	0	5.76	0	3.44	4.51	0	8.25	0	0	0	0	0	0	4.98	0	0	0	8.12	0	0	0	0	0	0	3.86	6.54	4.11	0	0	0	5.12	0	0	2.14	0	0	0
Ctrl.3.9	3.48	3.26	5.64	6.58	0	0	6.36	0	0	0	0	0	0	7.52	0	0	6.73	6.03	9.89	0	0	0	0	0	0	4.94	0	0	6.56	6.66	0	4.66	0	0	2	0	6.24	3.91	4.24	0	0	0	7.53	0	0	6.31	0	0	0
Ctrl.4.1	4.47	4.48	6.15	4.74	5.73	0	6.61	4.4	0	0	0	0	0	0	0	8.25	5.7	0	10.44	0	0	0	0	0	3.97	7.37	0	0	0	8.73	0	0	0	0	8.15	0	0	7.65	4.56	0	0	0	6.65	0	6.64	8.34	0	0	0
Ctrl.4.10	3.45	4.96	6.84	9.98	0	0	7.76	5.66	0	0	0	0	0	9.69	0	5.97	6.47	0	10.53	2.39	0	0	0	0	0	5.95	0	0	0	9.72	0	0	0	0	5.94	0	0	7.54	5.04	0	0	0	7.08	0	0	6.62	0	0	0
Ctrl.4.11	4.67	4.09	4.9	10.02	0	0	6.28	6.46	0	0	0	0	0	9.34	0	6.04	6.62	0	10.17	0	0	0	0	0	0	6.54	0	0	0	8.43	0	0	0	0	5.71	0	0	7.7	0	2	0	0	7.87	0	0	7.88	0	0	0
Ctrl.4.12	5.72	6.07	8.37	8.35	0	0	8.41	7.31	0	0	0	0	0	9.66	0	9.03	8.05	0	9.92	0	0	0	7.72	0	0	5.44	0	0	0	9.97	0	0	0	0	8.69	0	5.81	8.26	6.81	0	0	0	8.55	6.69	5.98	8.61	0	0	0
Ctrl.4.13	3.94	4.49	5.05	9.67	4.15	3.82	6.71	4.86	0	0	0	0	0	9.2	0	8.1	6.33	0	11.03	0	0	0	0	0	0	4.54	0	0	5.91	8.9	0	0	0	0	6.29	0	0	8.08	8.03	0	0	0	8.42	0	0	7.71	0	0	0
Ctrl.4.14	5.18	5.92	5.87	8.36	0	0	7.22	6.78	0	0	0	0	0	0	0	7.41	5.14	0	11.39	0	0	0	5.11	0	0	7.97	0	0	6.18	9.51	0	0	0	0	6.03	0	0	8.54	5.2	0	0	0	4.6	0	6.55	5.14	0	0	0
Ctrl.4.15	4.55	4.04	6.96	6.19	0	0	3.64	5.83	0	0	0	4.76	0	0	0	8.13	6.64	0	8.16	0	0	0	0	0	0	0	0	0	0	6.91	0	0	0	0	3.5	0	0	6.67	7.19	0	0	0	0	0	5.35	7.36	0	0	0
Ctrl.4.16	2.89	3.23	4.44	6.15	0	2.25	5.86	4.27	0	0	0	0	0	9.22	0	0	3.23	0	9.39	0	0	0	6.74	0	0	0	0	0	0	6.69	0	0	0	0	5.29	0	0	5.54	4.61	0	0	0	5.97	0	0	5.54	0	0	0
Ctrl.4.17	3.69	4.45	7.03	7.16	0	0	7.57	2	0	0	0	0	0	9.65	0	9.96	7.26	0	10	0	0	0	0	0	0	0	0	0	0	7.69	0	0	0	0	5.22	0	0	7.53	6.49	0	0	0	8.1	0	0	7.41	0	0	0
Ctrl.4.18	5.06	3.96	6.72	10.01	6.07	0	6.09	5.73	0	0	0	0	0	0	0	6.92	6.8	0	7.33	0	5.02	0	0	0	0	0	0	0	4.87	7.79	0	0	0	0	6.2	0	4.96	5.9	0	0	0	0	5.86	0	0	7.34	0	0	0
Ctrl.4.19	5.06	4.54	6.78	9.34	0	0	7.84	5.25	0	0	0	0	0	7.86	0	9.17	7.34	0	10.38	0	0	0	0	0	0	7.14	0	0	0	7.72	0	5.28	0	0	7.43	0	3.37	6.81	6.37	0	0	0	0	0	0	8.47	0	0	0
Ctrl.4.2	5.88	5.89	7.67	9.28	5.77	0	8.71	5.34	0	0	0	4.02	0	0	0	8.22	7.57	0	10.65	0	0	0	6.42	0	0	6.98	0	0	7.42	10.77	0	5.82	0	0	8.76	0	0	8.39	0	0	0	0	6.36	0	0	7.75	0	0	0
Ctrl.4.20	2.82	4.05	4.19	7.86	5.86	5.89	6.19	5.24	0	0	0	0	0	10.21	0	7.59	4.65	0	8.54	0	0	0	0	0	0	5.26	0	0	0	8.78	0	0	0	0	0	0	0	5.59	0	0	0	0	8.42	0	0	7.54	0	0	0
Ctrl.4.21	1.76	3.61	5.99	12.51	0	0	8.03	0	0	0	0	0	0	0	0	7.15	4.97	0	0	0	0	0	0	0	0	0	0	0	0	5.3	0	0	0	0	0	0	0	0	0	0	2	0	0	0	0	0	0	0	0
Ctrl.4.22	5.09	4.95	6.27	8.21	0	0	6.92	4.6	0	0	0	3.32	0	0	0	7.05	6.97	0	9.56	0	0	0	5.16	0	0	7.43	0	0	0	9.51	0	0	0	0	7.93	0	0	6.24	6.59	0	0	2.43	8.18	0	0	8.78	0	0	0
Ctrl.4.23	4.79	3.52	6.6	8.33	0	0	7.67	0	0	0	0	5.23	0	10.6	0	0	7.35	0	8.96	0	0	0	0	0	0	0	0	0	0	7.78	0	0	0	0	7.83	0	0	6.01	5.87	0	0	0	0	0	0	7.45	0	0	0
Ctrl.4.24	4.81	3.82	6.53	8.04	0	0	7.78	5.58	0	0	0	0	0	8.25	0	0	7.34	0	10.53	0	5.4	0	0	0	0	6.66	7.16	0	6.35	8.9	0	0	0	0	7.07	0	0	7.95	5.97	0	0	0	7.57	0	0	7.6	0	0	0
Ctrl.4.26	2.83	3.8	4.2	8.06	0	0	5.1	0	0	0	0	2.75	0	0	0	6.5	4.96	0	8.12	0	0	0	0	0	0	0	0	0	0	7.64	0	0	0	0	7.38	0	0	7.05	0	0	0	0	6.24	0	4.26	6.71	0	0	0
Ctrl.4.27	4.47	4.47	5.69	9.56	0	0	6.67	6.53	0	0	0	0	0	0	0	0	5.38	6.17	11.62	0	0	0	0	0	0	8.06	0	0	0	9.76	0	0	2	0	6.77	0	0	8.02	0	0	0	0	7.34	0	6.84	7.04	0	0	0
Ctrl.4.28	4.32	4.58	6.1	7.72	0	0	5.07	7.82	0	0	0	0	0	0	0	7.81	5.44	0	10.73	0	0	0	0	0	0	5.88	0	0	7.02	8.73	0	0	0	0	7.43	0	0	8.66	6.25	0	0	0	7.81	0	0	7.28	0	0	0
Ctrl.4.29	3.92	4.13	5.86	8.74	0	5.78	7.2	6.89	0	0	0	0	0	9.92	0	7.62	6.59	0	9.5	0	0	0	0	0	0	5.43	0	0	5.53	8.64	0	5.5	0	0	4.98	0	0	8.35	6.08	0	0	0	6.64	2	0	6.77	0	2	0
Ctrl.4.3	3.22	2.96	6.32	8.83	0	0	7.78	3.03	0	0	0	0	0	7.9	0	6.22	0	0	0	0	0	0	0	0	0	0	0	0	0	0	0	0	0	0	0	0	0	6.44	0	0	0	0	0	0	0	4.6	0	0	0
Ctrl.4.30	4.9	4.68	6.4	8.86	4.03	0	6.03	6.27	0	0	0	0	0	0	0	8.96	7.1	0	8.29	0	0	0	6.88	0	0	0	0	0	6.46	7.65	0	0	0	0	7.17	0	4.42	6.66	0	0	0	0	6.51	0	0	6.83	0	0	0
Ctrl.4.31	5.22	5.64	7.34	7.54	0	3.44	7.65	7.7	0	0	0	0	0	11.12	0	0	7.02	0	10.88	0	0	0	7.33	0	0	8.56	0	0	7.85	9.58	0	0	0	0	7.08	0	5.79	9.78	5.89	0	0	0	6.81	0	6.81	8.84	0	0	0
Ctrl.4.4	4	4.99	5.74	9.25	0	0	6.39	5.78	0	0	0	0	0	0	0	5.62	4.88	0	10.54	0	0	0	0	0	0	5.41	0	0	0	8.98	0	5.15	0	0	6.18	0	5.54	6.59	6.94	0	0	0	6.71	0	0	7.26	0	0	0
Ctrl.4.5	3.39	3.76	4.05	10.97	7.39	0	6.44	6.98	0	0	0	5.58	0	7.94	0	0	5.34	4.77	10.13	0	0	0	7.8	0	0	6.3	0	0	7.31	6.35	0	0	0	0	4.27	0	0	7.42	6.09	0	0	0	8.95	0	0	6.24	0	0	0
Ctrl.4.6	4.38	3.41	6.54	10.23	0	0	4.31	6.49	0	0	0	0	0	0	0	8.87	6.55	0	8.82	0	0	0	0	0	0	0	0	0	0	5.96	0	0	0	0	6.96	0	0	7.7	7.1	0	0	5.08	0	0	0	7.52	0	0	0
Ctrl.4.7	4.01	4.15	5.7	4.73	0	0	5.73	4.61	0	0	0	0	0	0	0	0	5.76	0	10.67	0	2.91	0	0	0	0	7.48	0	0	0	8.75	0	0	0	0	6.9	0	0	7.54	4.7	0	0	0	8.67	0	0	5.12	0	0	0
Ctrl.4.8	4.62	4.25	6.78	9.65	0	0	7.11	5.58	0	0	0	3.21	0	9.24	0	7.73	6.83	6.37	10.49	0	0	2.93	0	0	0	0	0	0	0	7.82	0	0	0	0	5.62	0	0	6.36	3.73	0	0	0	6.21	0	0	7.86	0	0	0
Ctrl.4.9	2.89	3.24	4.9	7.11	0	0	5.69	3.58	0	0	0	3.61	0	0	0	5.79	5.04	0	9.62	0	0	0	0	0	0	0	0	0	0	5.98	0	0	0	0	5.83	0	0	6.54	5.79	0	0	0	8.34	0	0	4.38	0	0	0
Ctrl.5.1	4.24	3.45	4.61	5.66	4.54	4.03	4.61	6.96	0	0	0	0	0	0	0	6.8	5.45	0	10.64	0	0	0	0	0	0	6.47	0	0	0	9.34	0	0	0	0	3.67	0	0	7.56	4.23	0	0	0	6.42	0	0	5.93	0	0	0
Ctrl.5.10	4.14	4.49	6.63	6.45	5.16	5.16	7.19	7.4	0	0	0	0	0	9.59	0	7.5	7.16	6.16	10.8	0	0	0	7.24	0	0	6.23	0	0	4.49	8.77	0	0	0	0	7.34	0	0	8.59	2.91	0	0	0	0	0	0	8.51	0	0	0
Ctrl.5.12	4.55	4.37	6.07	10.3	0	6.81	6.75	6.85	0	0	0	0	0	0	0	7.7	6.17	0	10.79	0	0	0	0	0	0	8	0	0	6.07	9.24	0	0	0	0	5.07	0	0	8	5.57	0	0	0	8.71	0	4.61	6.76	0	0	0
Ctrl.5.13	4.32	5.01	7.2	9.06	6.86	0	7.27	4.35	0	0	0	0	0	9.41	0	0	7.32	0	10.27	0	0	0	6.32	0	0	0	0	0	0	6.24	0	0	0	0	5.7	0	0	7.91	4.78	0	0	0	7.21	0	0	6.8	0	0	0
Ctrl.5.16	4.16	4.16	6.79	10	0	0	6.91	6.7	0	0	0	0	0	0	0	0	6.4	0	10.29	0	0	0	7.6	0	0	4.15	0	0	7.63	7.33	0	0	0	0	5.33	0	0	7.09	4.89	0	0	0	0	0	0	6.83	0	0	0
Ctrl.5.17	3.04	2.92	5.14	4.97	0	0	2.2	5.35	0	0	0	0	0	8.41	0	6.47	5.91	0	9.12	0	0	0	5.29	0	0	2.36	0	0	0	5.63	0	0	0	0	4.48	0	0	0	4.02	0	0	2.67	0	0	0	6.01	0	0	0
Ctrl.5.18	5.56	4.76	6.25	9.35	9.03	5.25	5.77	5.57	0	0	0	5.36	0	0	0	8.42	7.24	0	10.29	0	5.79	0	7.28	0	0	0	0	0	0	10.03	0	5.15	0	0	7.19	0	0	7.76	6.74	0	0	0	8.15	0	0	7.81	0	0	0
Ctrl.5.19	3.67	5.1	6.22	6.61	0	4.81	0	5.03	0	0	0	0	0	8.38	0	4.86	6.8	0	9.17	0	0	0	0	0	0	5.36	0	0	0	8.37	0	0	0	0	6.39	0	0	0	0	0	0	0	0	0	0	6.67	0	0	0
Ctrl.5.2	4.67	3.59	6.11	6.75	0	0	7.07	6.07	0	0	0	0	0	7.7	0	0	6.79	0	10.03	0	0	0	0	0	0	5.19	0	0	0	5.31	0	0	0	0	7.18	0	0	0	4.88	0	0	0	4.74	0	0	7.14	0	0	0
Ctrl.5.20	5.61	6.04	7.12	5.94	5.84	0	7.84	7.46	0	0	0	0	0	7.28	0	9.14	7.6	0	11.39	0	0	0	0	0	0	6.28	0	0	4.87	8.28	0	0	0	0	7.92	0	6.43	8.38	6.54	0	0	0	6.58	0	4.69	8.88	0	0	0
Ctrl.5.21	4.67	4.57	6.55	6.3	0	0	4.14	6.61	0	0	0	0	0	0	0	7.99	5.72	0	11.01	0	0	0	4.52	0	0	0	0	0	0	8.45	0	0	0	0	7.1	0	0	9.03	0	0	0	0	5.51	0	5.49	5.05	0	0	0
Ctrl.5.22	4.21	4.34	6.47	6.29	0	0	6.38	4.8	0	0	0	0	0	0	0	5.23	5.7	0	10.44	0	0	0	0	0	0	0	0	0	0	7.99	0	0	0	0	6.25	0	0	0	7.54	0	0	0	0	6.4	5.79	7.38	0	0	0
Ctrl.5.23	4.57	4.34	6.92	6.21	0	0	7.44	6.45	0	0	0	3.89	0	7.92	0	0	6.68	0	9.83	0	0	0	0	0	0	6.71	0	0	5.3	7.94	0	0	0	0	5.35	0	0	6.92	4.66	0	0	0	0	0	0	7.2	0	0	0
Ctrl.5.24	3.71	3.46	5.5	10.07	0	0	7.07	5.81	0	0	0	0	0	10.09	0	5.18	5.08	0	8.35	0	0	0	0	0	0	0	0	0	0	4.88	3.27	0	0	0	5.61	0	0	4.04	6.56	0	0	0	0	7.25	4.85	8.04	0	0	0
Ctrl.5.25	3.89	4.36	6.96	4.84	0	0	5.74	6.46	0	0	0	0	0	10.38	0	7.17	6.24	0	9.28	0	5.52	0	0	0	0	2.23	0	0	0	6.88	0	0	0	0	4.03	0	0	5.52	3.87	0	0	0	7.38	0	0	6.84	0	0	0
Ctrl.5.26	5.35	6.7	8.18	8.55	0	0	8.37	8.07	0	0	0	0	0	9.76	0	10.41	7.69	7.96	10.82	0	0	0	0	0	0	4.26	0	0	6.43	9.05	0	4.67	0	0	7.32	0	0	8.93	7.93	0	0	0	7.63	0	0	7.24	0	0	0
Ctrl.5.27	5.07	5.11	7.03	5.14	0	0	7.54	7.13	0	0	0	0	0	0	0	8.83	7.41	0	10.67	0	0	0	7.52	0	0	0	0	0	6.1	9.05	0	0	0	0	7.97	0	0	6.91	5.2	0	0	0	6.31	0	6.41	6.98	0	0	0
Ctrl.5.28	5.71	5.07	7.86	8.07	4.71	0	7.98	7.96	0	0	0	7.65	0	6.65	0	10.35	7.43	0	9.6	0	0	0	5.81	0	0	4.53	0	0	0	8.97	0	0	0	0	7.45	0	0	9.31	5.35	0	0	0	7.54	0	0	7.62	0	0	0
Ctrl.5.29	4.1	3.84	7.1	7.72	0	0	7.45	6.48	0	0	0	0	0	0	0	0	6.89	0	10.13	0	0	0	0	3.08	0	5.57	0	0	0	7.26	0	0	0	0	6.74	0	0	7.4	5.73	0	0	0	6.32	0	0	4.8	0	0	0
Ctrl.5.30	5.06	2.87	7.67	4.82	0	0	5.43	6.4	0	0	0	0	0	9.84	0	7.55	6.62	0	8.78	0	0	0	0	0	0	0	0	0	7.45	7.65	0	0	0	0	6.76	0	0	6.61	3.88	0	0	0	0	0	6.17	5.35	0	0	0
Ctrl.5.31	5.77	5.51	8.28	8.45	0	0	8.48	7.49	0	0	0	0	0	9.12	0	9.32	8.17	0	10.47	0	0	0	7.04	0	0	6.45	0	0	6.39	9.13	0	0	0	0	7.88	0	0	7.66	8.13	0	0	0	8.06	6.8	0	7.07	0	0	0
Ctrl.5.4	3.31	3.46	5.25	9.31	6.29	0	5.23	3.42	0	0	0	3.8	0	0	0	0	5.79	0	8.73	0	0	0	0	0	0	0	0	0	0	6	0	0	0	0	6.04	0	0	6.49	3.81	0	0	0	5.71	0	0	6.57	0	0	0
Ctrl.5.5	4.18	3.58	6.64	6.77	0	0	7.85	6.79	0	0	0	0	0	10.64	0	0	6.32	0	10.27	0	0	0	0	0	0	0	0	0	0	8.48	0	0	0	0	0	0	0	7.63	0	0	0	0	5.02	7.68	0	7.61	0	0	0
Ctrl.5.6	4.2	5.77	7.3	8.42	0	0	7.31	6.34	0	0	0	0	0	0	0	5.88	6.91	0	9.89	0	0	0	0	0	0	7.22	0	0	0	9.24	0	0	0	0	7.76	0	5.94	7.73	0	0	0	0	0	0	0	7.44	0	0	0
Ctrl.5.7	3.2	2.98	5.9	9.31	0	0	5.16	6.03	0	0	0	0	0	0	0	0	5.19	0	10.24	0	0	0	6.56	0	0	0	0	0	7.1	9.11	0	0	0	0	0	0	0	7.54	0	0	0	0	6.19	0	0	4.48	0	0	0
Ctrl.5.8	3.9	4.51	5.83	9.77	0	0	6.81	6.04	0	0	0	0	0	0	0	5.67	5.79	0	10.37	0	0	0	0	0	0	4.8	0	2.7	7.35	9.37	0	0	0	0	6.46	0	0	5.75	5.42	0	0	0	8.42	8.09	5.51	6.06	0	0	0
Ctrl.5.9	4.39	4.8	7.01	3.71	0	0	6.71	6.04	0	0	0	0	0	8.48	0	7.88	6.63	0	10.99	0	0	0	6.38	0	0	7.74	0	0	3.12	7.86	0	0	0	0	6.5	0	0	7.99	5.13	0	0	0	4.71	0	0	7.04	0	0	0
E(log2)	Slc1a3	Slc1a2	Glul	EGFP	Gfap	Gfap delta	s100b	Aldh1l1	Cspg4	Pdgfra	Nes	Vim	Mki67	Pcna	Lcn2	serpina3n	Hepacam	Gria1	Gria2	Gria3	Gria4	Grik1	Grik2	Grik3	Grik4	Grik5	Grin1	Grin2a	Grin2b	Grin2c	Grin2d	Grin3a	Grin3b	Grm1	Grm3	Grm5	Grm6	Gabbr1	Gabbr2	P2rx7	P2ry1	Itpr1	Itpr2	Kcnk2	Kcnk10	Kcnk1	Kcnk3	Kcnk5	Kcnk9
Aqp4-/-/Trpv4-/-	4.04813	4.22365	5.94659	7.2119	1.67974	0.211153	6.77475	5.95226	0	0	0.0222222	1.7451	0	4.87797	0	0.545499	6.29315	0.629812	9.27973	0.214398	0.298572	0.0733175	2.72349	0.0557143	0	4.29503	0.305853	0.0460317	2.02772	7.48227	0.0355556	0.353563	0	0	6.00964	0.11369	3.80577	7.08229	3.71142	0.0417241	0	0.398346	5.40169	1.47376	1.56058	7.06452	0	0	0.0303571
Aqp4-/-	4.50736	4.34953	6.00497	7.62695	1.78833	0.51466	6.55279	5.83593	0.124288	0.016129	0	1.57351	0	3.93898	0.0172414	3.35583	6.49249	0.301236	10.0111	0.209738	0.187741	0.0466	3.06692	0.016129	0.0714055	4.00118	0.251569	0	3.13001	7.74513	0.100617	0.565917	0	0.02	5.92609	0.0361123	1.74229	6.45054	3.7137	0.0642172	0	0.490754	5.46155	0.73259	1.62941	7.08477	0	0	0.104188
Trpv4-/-	4.01157	3.92796	6.10944	6.82022	1.15378	0.386374	5.87578	5.27181	0.0980952	0	0	1.69595	0	4.0777	0.097963	4.70539	6.11434	1.1471	8.92648	0.10462	0.25001	0.087963	2.59986	0	0	3.53778	0.208148	0.0524561	1.10073	6.37344	0	0.528123	0	0.118704	5.84884	0.0409524	1.40622	5.89718	4.19104	0.156391	0	0.447566	3.68514	0.745827	1.82788	6.50778	0	0	0.0350877
Ctrl	4.22598	4.20612	6.26025	7.87507	1.82329	0.716156	6.55601	5.82422	0	0	0	1.07641	0	5.14806	0	6.06102	6.38536	1.41828	9.66679	0.0399333	0.172644	0.0658	2.33444	0.0228148	0.0264667	4.59019	0.1069	0.02	2.98352	7.84479	0.0242222	0.563675	0.0133333	0	5.92658	0.140286	3.18286	7.16844	4.81901	0.0540533	0.0133333	0.332232	4.90634	1.28141	1.1583	7.01105	0	0.0133333	0
SD	Slc1a3	Slc1a2	Glul	EGFP	Gfap	Gfap delta	s100b	Aldh1l1	Cspg4	Pdgfra	Nes	Vim	Mki67	Pcna	Lcn2	serpina3n	Hepacam	Gria1	Gria2	Gria3	Gria4	Grik1	Grik2	Grik3	Grik4	Grik5	Grin1	Grin2a	Grin2b	Grin2c	Grin2d	Grin3a	Grin3b	Grm1	Grm3	Grm5	Grm6	Gabbr1	Gabbr2	P2rx7	P2ry1	Itpr1	Itpr2	Kcnk2	Kcnk10	Kcnk1	Kcnk3	Kcnk5	Kcnk9
Aqp4-/-/Trpv4-/-	0.482903	0.535261	1.07719	0.754048	0.547568	0.148853	0.878017	0.942157	0	0	0.03849	0.631767	0	0.501324	0	0.262388	0.397589	0.527036	0.377398	0.112072	0.190356	0.0643885	1.18751	0.0965	0	0.347806	0.106914	0.0399357	0.984366	0.250177	0.061584	0.270282	0	0	0.937176	0.103085	0.405116	0.733866	0.327247	0.0722683	0	0.347458	1.09879	0.838284	0.824504	0.555923	0	0	0.0525801
Aqp4-/-	0.223183	0.0850206	0.340264	1.36689	0.268382	0.158973	0.713388	0.678659	0.115629	0.0322581	0	0.704402	0	0.43003	0.0344828	3.24418	0.322869	0.170395	0.436533	0.179211	0.331106	0.0932	0.65063	0.0322581	0.100972	1.03116	0.143835	0	0.873223	0.401941	0.0901947	0.13982	0	0.04	0.9035	0.0417838	0.583976	1.10557	0.537851	0.0772133	0	0.266118	0.844019	0.687489	0.719823	0.407205	0	0	0.140151
Trpv4-/-	0.143253	0.146857	0.104429	0.526357	0.462501	0.13906	0.400894	0.734067	0.169906	0	0	0.750981	0	1.21774	0.169677	0.882759	0.351596	0.710014	1.14224	0.0908295	0.245415	0.152356	0.606203	0	0	0.331618	0.184178	0.0908567	0.764906	0.863019	0	0.0561219	0	0.205601	1.25591	0.0709316	0.552979	0.409066	0.119769	0.143783	0	0.399266	1.6761	0.19707	1.13949	0.818595	0	0	0.0607737
Ctrl	0.153049	0.252971	0.22834	0.570564	0.948399	0.327626	0.335886	0.550644	0	0	0	0.239066	0	0.644942	0	0.630345	0.324118	1.27358	0.617303	0.0565098	0.236574	0.0646897	0.488571	0.0510155	0.0591813	1.30047	0.147768	0.0447214	0.953359	0.416299	0.0541625	0.228918	0.0298142	0	0.600086	0.176515	2.25764	0.719428	0.719052	0.0884429	0.0298142	0.209581	0.963976	0.91368	0.359783	0.209927	0	0.0298142	0
% of expressing cell per animal	Slc1a3	Slc1a2	Glul	EGFP	Gfap	Gfap delta	s100b	Aldh1l1	Cspg4	Pdgfra	Nes	Vim	Mki67	Pcna	Lcn2	serpina3n	Hepacam	Gria1	Gria2	Gria3	Gria4	Grik1	Grik2	Grik3	Grik4	Grik5	Grin1	Grin2a	Grin2b	Grin2c	Grin2d	Grin3a	Grin3b	Grm1	Grm3	Grm5	Grm6	Gabbr1	Gabbr2	P2rx7	P2ry1	Itpr1	Itpr2	Kcnk2	Kcnk10	Kcnk1	Kcnk3	Kcnk5	Kcnk9
Aqp4-/-/Trpv4-/-	1	1	1	1	0.253503	0.0456212	0.965107	0.931007	0	0	0.0111111	0.334839	0	0.541461	0	0.0916256	0.988095	0.127285	0.965873	0.0571155	0.0574986	0.0230159	0.354953	0.0119048	0	0.690969	0.0579091	0.0230159	0.330022	0.966284	0.0111111	0.0793377	0	0	0.895703	0.0349206	0.587876	0.964696	0.632649	0.0114943	0	0.0821018	0.756048	0.184893	0.27329	0.988095	0	0	0.0119048
Aqp4-/-	1	1	1	1	0.277154	0.108469	0.935665	0.924078	0.0275493	0.00806452	0	0.340364	0	0.450943	0.00862069	0.456408	0.991071	0.0615354	0.981935	0.0564778	0.0386207	0.01	0.417714	0.00806452	0.0250576	0.655693	0.0442345	0	0.465379	0.954942	0.0353059	0.114391	0	0.01	0.872235	0.0166852	0.270832	0.912143	0.630547	0.0186207	0	0.0909197	0.729765	0.0964739	0.29372	0.956014	0	0	0.0259217
Trpv4-/-	1	1	1	1	0.190894	0.0694793	0.900446	0.829295	0.015873	0	0	0.348649	0	0.465052	0.0185185	0.623921	1	0.209691	0.931495	0.0334169	0.0545809	0.0185185	0.359231	0	0	0.621275	0.0343915	0.0175439	0.173629	0.842523	0	0.122389	0	0.0185185	0.860345	0.015873	0.243108	0.862712	0.758842	0.0334169	0	0.0846561	0.523253	0.0863269	0.319549	0.917293	0	0	0.0175439
Ctrl	1	1	1	1	0.29328	0.141466	0.958402	0.93781	0	0	0	0.227392	0	0.589444	0	0.774312	0.993333	0.238434	0.96881	0.0146667	0.0348148	0.023	0.323481	0.00740741	0.00666667	0.706735	0.015	0.00740741	0.434365	0.968667	0.00740741	0.10272	0.00666667	0	0.914661	0.035381	0.508339	0.947037	0.816725	0.0146667	0.00666667	0.0709312	0.682048	0.156847	0.208164	0.974286	0	0.00666667	0
SD	Slc1a3	Slc1a2	Glul	EGFP	Gfap	Gfap delta	s100b	Aldh1l1	Cspg4	Pdgfra	Nes	Vim	Mki67	Pcna	Lcn2	serpina3n	Hepacam	Gria1	Gria2	Gria3	Gria4	Grik1	Grik2	Grik3	Grik4	Grik5	Grin1	Grin2a	Grin2b	Grin2c	Grin2d	Grin3a	Grin3b	Grm1	Grm3	Grm5	Grm6	Gabbr1	Gabbr2	P2rx7	P2ry1	Itpr1	Itpr2	Kcnk2	Kcnk10	Kcnk1	Kcnk3	Kcnk5	Kcnk9
Aqp4-/-/Trpv4-/-	0	0	0	0	0.0753745	0.0182363	0.0344901	0.0597141	0	0	0.019245	0.128701	0	0.0575313	0	0.0175759	0.0206197	0.105475	0.0333617	0.0185696	0.0398114	0.0199679	0.152631	0.0206197	0	0.0818406	0.0213189	0.0199679	0.144617	0.0333399	0.019245	0.0496292	0	0	0.0695839	0.0357407	0.0790807	0.0357214	0.0817755	0.0199086	0	0.0737821	0.111927	0.109161	0.116415	0.0206197	0	0	0.0206197
Aqp4-/-	0	0	0	0	0.0507031	0.047705	0.0617556	0.0877235	0.0185178	0.016129	0	0.155624	0	0.0625547	0.0172414	0.42384	0.0178571	0.0330885	0.0210972	0.0514202	0.0566358	0.02	0.0754302	0.016129	0.031232	0.200416	0.0167887	0	0.117932	0.0351999	0.0283478	0.0308629	0	0.02	0.0999801	0.0192878	0.0819318	0.132447	0.104197	0.021619	0	0.0537706	0.101291	0.102628	0.141091	0.0322761	0	0	0.0339357
Trpv4-/-	0	0	0	0	0.0637047	0.0312428	0.0787541	0.0525741	0.0274929	0	0	0.0843128	0	0.130236	0.032075	0.107092	0	0.115243	0.0809928	0.0290482	0.0555812	0.032075	0.0606875	0	0	0.100398	0.0300471	0.0303869	0.113515	0.0581909	0	0.0386716	0	0.032075	0.152589	0.0274929	0.0878266	0.0238839	0.020639	0.0290482	0	0.0750129	0.234562	0.030241	0.178601	0.0740516	0	0	0.0303869
Ctrl	0	0	0	0	0.130833	0.0622794	0.0297146	0.0396035	0	0	0	0.0580411	0	0.0642021	0	0.0425585	0.0149071	0.202449	0.0299328	0.020221	0.0485454	0.0212263	0.0653867	0.0165635	0.0149071	0.163114	0.0207498	0.0165635	0.110817	0.034448	0.0165635	0.0326374	0.0149071	0	0.0290092	0.0392025	0.345143	0.0632022	0.0814795	0.020221	0.0149071	0.0326803	0.102471	0.0888034	0.0612078	0.0414587	0	0.0149071	0
[truncated: 44 more columns]
